# Supplementary material for: 9-(4-Hy­droxy-3-meth­oxy­phen­yl)-3,3,6,6-tetra­methyl-1,2,3,4,5,6,7,8,9,10-deca­hydro­acridine-1,8-dione
Source: Acta Crystallogr Sect E Struct Rep Online. 2012 Dec 15;69(Pt 1):o100. doi: 10.1107/S1600536812050568 (PMC3588262; doi:10.1107/S1600536812050568)
Supplement: Supplementary file 1 [file e-69-0o100-sup1.cif]

##############################################################################
#                                                                            #
# This CIF contains the data in a paper accepted for publication in          #
# Acta Crystallographica Section E. It conforms to the requirements of       #
# Notes for Authors for Acta Crystallographica Section E, and has been       #
# peer reviewed under the auspices of the IUCr Commission on Journals.       #
#                                                                            #
# Full details of the Crystallographic Information File format               #
# are given in the paper "The Crystallographic Information File (CIF):       #
# a New Standard Archive File for Crystallography" by S. R. Hall, F. H.      #
# Allen and I. D. Brown [Acta Cryst. (1991), A47, 655-685].                  #
#                                                                            #
# The current version of the core CIF dictionary is obtainable from          #
# ftp://ftp.iucr.org/pub/cif_core.dic.                                       #
#                                                                            #
# Software is freely available for graphical display of the structure(s)     #
# in this CIF. For information consult the CIF software page                 #
# http://www.iucr.org/resources/cif/software.                                #
#                                                                            #
# This file may be used for bona fide research purposes within the           #
# scientific community so long as proper attribution is given to the journal # 
# article from which it was obtained.                                        #
#                                                                            #
##############################################################################
data_I
_audit_creation_method     SHELXL-97
_chemical_name_systematic
;
9-(4-Hydroxy-3-methoxyphenyl)-3,3,6,6-tetramethyl-1,2,3,4,5,6,7,8,9,10-
decahydroacridine-1,8-dione
;
_chemical_name_common     ?
_chemical_formula_moiety     'C24 H29 N O4'
_chemical_formula_sum     'C24 H29 N O4'
_chemical_formula_iupac     'C24 H29 N O4'
_chemical_formula_weight     395.48
_chemical_melting_point     ?
_symmetry_cell_setting     monoclinic
_symmetry_space_group_name_H-M     'P 21/c'
_symmetry_space_group_name_HALL     '-P 2ybc'
loop_
    _symmetry_equiv_pos_as_xyz
    'x, y, z'
    '-x, y+1/2, -z+1/2'
    '-x, -y, -z'
    'x, -y-1/2, z-1/2'
_cell_length_a     10.4828(3)
_cell_length_b     14.8973(4)
_cell_length_c     14.2059(3)
_cell_angle_alpha     90.00
_cell_angle_beta     101.609(2)
_cell_angle_gamma     90.00
_cell_volume     2173.09(10)
_cell_formula_units_Z     4
_cell_measurement_reflns_used     22356
_cell_measurement_theta_min     3.4633
_cell_measurement_theta_max     29.1518
_cell_measurement_temperature     293(2)
_exptl_crystal_description     block
_exptl_crystal_colour     yellow
_exptl_crystal_size_max     0.3
_exptl_crystal_size_mid     0.2
_exptl_crystal_size_min     0.2
_exptl_crystal_density_diffrn     1.209
_exptl_crystal_density_meas     ?
_exptl_crystal_density_method     'not measured'
_exptl_crystal_F_000     848
_exptl_absorpt_coefficient_mu     0.082
_exptl_absorpt_correction_type     multi-scan
_exptl_absorpt_process_details     '(CrysAlis PRO; Oxford Diffraction, 2010)'
_exptl_absorpt_correction_T_min     0.96957
_exptl_absorpt_correction_T_max     1.00000
_exptl_special_details
;
<i>CrysAlis PRO</i>, Oxford Diffraction Ltd., Version 1.171.34.40 (release
27--08-2010 CrysAlis171. NET) (compiled Aug 27 2010,11:50:40) Empirical
absorption correction using spherical harmonics, implemented in SCALE3 ABSPACK
scaling algorithm.
;
_diffrn_ambient_temperature     293(2)
_diffrn_radiation_type     MoK\a
_diffrn_radiation_wavelength     0.71073
_diffrn_radiation_source     'fine-focus sealed tube'
_diffrn_radiation_monochromator     graphite
_diffrn_measurement_device_type     'Oxford Diffraction Xcalibur Sapphire3'
_diffrn_measurement_method     '\w scans'
_diffrn_detector_area_resol_mean     16.1049
_diffrn_reflns_number     63634
_diffrn_reflns_av_R_equivalents     0.0779
_diffrn_reflns_av_sigmaI/netI     0.0355
_diffrn_reflns_theta_min     3.47
_diffrn_reflns_theta_max     26.00
_diffrn_reflns_theta_full     26.00
_diffrn_measured_fraction_theta_max     0.997
_diffrn_measured_fraction_theta_full     0.997
_diffrn_reflns_limit_h_min     -12
_diffrn_reflns_limit_h_max     12
_diffrn_reflns_limit_k_min     -18
_diffrn_reflns_limit_k_max     18
_diffrn_reflns_limit_l_min     -17
_diffrn_reflns_limit_l_max     17
_diffrn_standards_number     0
_diffrn_standards_interval_count     0
_diffrn_standards_interval_time     0
_diffrn_standards_decay_%     0
_refine_special_details
;
Refinement of <i>F</i>^2^ against ALL reflections. The weighted <i>R</i>-factor
<i>wR</i> and goodness of fit <i>S</i> are based on <i>F</i>^2^, conventional
<i>R</i>-factors <i>R</i> are based on <i>F</i>, with <i>F</i> set to zero for
negative <i>F</i>^2^. The threshold expression of <i>F</i>^2^ >
\s(<i>F</i>^2^) is used only for calculating <i>R</i>-factors(gt) <i>etc</i>.
and is not relevant to the choice of reflections for refinement.
<i>R</i>-factors based on <i>F</i>^2^ are statistically about twice as large
as those based on <i>F</i>, and <i>R</i>- factors based on ALL data will be
even larger.
;
_reflns_number_total     4264
_reflns_number_gt     2958
_reflns_threshold_expression     I>2\s(I)
_refine_ls_structure_factor_coef     Fsqd
_refine_ls_matrix_type     full
_refine_ls_R_factor_all     0.0869
_refine_ls_R_factor_gt     0.0544
_refine_ls_wR_factor_gt     0.1028
_refine_ls_wR_factor_ref     0.1157
_refine_ls_goodness_of_fit_ref     1.019
_refine_ls_restrained_S_all     1.019
_refine_ls_number_reflns     4264
_refine_ls_number_parameters     267
_refine_ls_number_restraints     0
_refine_ls_hydrogen_treatment     constr
_refine_ls_weighting_scheme     calc
_refine_ls_weighting_details
         'calc w=1/[\s^2^(Fo^2^)+(0.0342P)^2^+1.3025P] where P=(Fo^2^+2Fc^2^)/3'
_atom_sites_solution_hydrogens     geom
_atom_sites_solution_primary     direct
_atom_sites_solution_secondary     difmap
_refine_ls_shift/su_max     0.001
_refine_ls_shift/su_mean     0.000
_refine_diff_density_max     0.193
_refine_diff_density_min     -0.168
_refine_ls_extinction_method     none
_refine_ls_extinction_coef     ?
loop_
    _atom_type_symbol
    _atom_type_description
    _atom_type_scat_dispersion_real
    _atom_type_scat_dispersion_imag
    _atom_type_scat_source
    'C' 'C' 0.0033 0.0016
                         'International Tables Vol C Tables 4.2.6.8 and 6.1.1.4'
    'H' 'H' 0.0000 0.0000
                         'International Tables Vol C Tables 4.2.6.8 and 6.1.1.4'
    'N' 'N' 0.0061 0.0033
                         'International Tables Vol C Tables 4.2.6.8 and 6.1.1.4'
    'O' 'O' 0.0106 0.0060
                         'International Tables Vol C Tables 4.2.6.8 and 6.1.1.4'
_computing_data_collection     'CrysAlis PRO (Oxford Diffraction, 2010)'
_computing_cell_refinement     'CrysAlis PRO (Oxford Diffraction, 2010)'
_computing_data_reduction     'CrysAlis PRO (Oxford Diffraction, 2010)'
_computing_structure_solution     'SHELXS97 (Sheldrick, 2008)'
_computing_structure_refinement     'SHELXL97 (Sheldrick, 2008)'
_computing_molecular_graphics     'PLATON (Spek, 2009)'
_computing_publication_material     'PLATON (Spek, 2009)'
loop_
    _atom_site_type_symbol
    _atom_site_label
    _atom_site_fract_x
    _atom_site_fract_y
    _atom_site_fract_z
    _atom_site_U_iso_or_equiv
    _atom_site_adp_type
    _atom_site_calc_flag
    _atom_site_refinement_flags
    _atom_site_occupancy
    _atom_site_symmetry_multiplicity
    _atom_site_disorder_assembly
    _atom_site_disorder_group
    O O1 0.36588(15) 0.71186(11) 0.15883(12) 0.0579(5) Uani d . 1 1 . .
    H H1 0.3497 0.6666 0.1872 0.087 Uiso calc R 1 1 . .
    O O2 0.50253(16) 0.63379(12) 0.31829(13) 0.0679(6) Uani d . 1 1 . .
    O O3 0.98444(15) 0.78678(10) 0.20508(10) 0.0449(4) Uani d . 1 1 . .
    O O4 0.74288(15) 1.04026(10) 0.34010(10) 0.0474(4) Uani d . 1 1 . .
    C C1 1.01925(19) 0.76067(13) 0.28878(14) 0.0324(5) Uani d . 1 1 . .
    C C2 1.1273(2) 0.69369(16) 0.31500(15) 0.0443(6) Uani d . 1 1 . .
    H H2A 1.2095 0.7257 0.3296 0.053 Uiso calc R 1 1 . .
    H H2B 1.1287 0.6558 0.2597 0.053 Uiso calc R 1 1 . .
    C C3 1.1169(2) 0.63400(15) 0.40043(15) 0.0414(5) Uani d . 1 1 . .
    C C4 1.0993(2) 0.69384(14) 0.48413(14) 0.0365(5) Uani d . 1 1 . .
    H H4A 1.0735 0.6569 0.5333 0.044 Uiso calc R 1 1 . .
    H H4B 1.1821 0.7215 0.5118 0.044 Uiso calc R 1 1 . .
    C C4A 0.99980(18) 0.76586(13) 0.45531(13) 0.0282(4) Uani d . 1 1 . .
    C C5 0.86618(19) 0.92717(14) 0.60844(13) 0.0340(5) Uani d . 1 1 . .
    H H5A 0.9431 0.9626 0.6337 0.041 Uiso calc R 1 1 . .
    H H5B 0.8581 0.8815 0.6556 0.041 Uiso calc R 1 1 . .
    C C5A 0.88328(18) 0.88242(13) 0.51737(13) 0.0281(4) Uani d . 1 1 . .
    C C6 0.74670(19) 0.98788(14) 0.59372(15) 0.0364(5) Uani d . 1 1 . .
    C C7 0.7532(2) 1.04984(13) 0.50920(14) 0.0354(5) Uani d . 1 1 . .
    H H7A 0.6723 1.0833 0.4935 0.043 Uiso calc R 1 1 . .
    H H7B 0.8229 1.0928 0.5294 0.043 Uiso calc R 1 1 . .
    C C8 0.77544(18) 1.00365(13) 0.41909(14) 0.0312(5) Uani d . 1 1 . .
    C C8A 0.83906(18) 0.91691(13) 0.42877(13) 0.0277(4) Uani d . 1 1 . .
    C C9 0.85163(18) 0.86508(12) 0.33895(12) 0.0279(4) Uani d . 1 1 . .
    H H9 0.8768 0.9076 0.2933 0.033 Uiso calc R 1 1 . .
    C C9A 0.95946(18) 0.79613(13) 0.36429(13) 0.0276(4) Uani d . 1 1 . .
    N N10 0.95340(15) 0.80412(11) 0.52928(11) 0.0325(4) Uani d . 1 1 . .
    H H10 0.9686 0.7784 0.5846 0.039 Uiso calc R 1 1 . .
    C C11 1.0003(3) 0.57076(16) 0.37230(17) 0.0570(7) Uani d . 1 1 . .
    H H11A 0.9227 0.6054 0.3505 0.085 Uiso calc R 1 1 . .
    H H11B 0.9906 0.5356 0.4271 0.085 Uiso calc R 1 1 . .
    H H11C 1.0144 0.5316 0.3217 0.085 Uiso calc R 1 1 . .
    C C12 1.2408(3) 0.5783(2) 0.43053(19) 0.0732(9) Uani d . 1 1 . .
    H H12A 1.2543 0.5424 0.3772 0.110 Uiso calc R 1 1 . .
    H H12B 1.2321 0.5399 0.4831 0.110 Uiso calc R 1 1 . .
    H H12C 1.3138 0.6176 0.4502 0.110 Uiso calc R 1 1 . .
    C C13 0.6240(2) 0.92964(19) 0.57391(19) 0.0600(7) Uani d . 1 1 . .
    H H13A 0.5489 0.9666 0.5736 0.090 Uiso calc R 1 1 . .
    H H13B 0.6297 0.8848 0.6231 0.090 Uiso calc R 1 1 . .
    H H13C 0.6163 0.9009 0.5125 0.090 Uiso calc R 1 1 . .
    C C14 0.7475(3) 1.04393(17) 0.68425(17) 0.0587(7) Uani d . 1 1 . .
    H H14A 0.8277 1.0769 0.7002 0.088 Uiso calc R 1 1 . .
    H H14B 0.7398 1.0049 0.7366 0.088 Uiso calc R 1 1 . .
    H H14C 0.6756 1.0851 0.6727 0.088 Uiso calc R 1 1 . .
    C C15 0.72117(19) 0.82284(13) 0.29120(13) 0.0311(5) Uani d . 1 1 . .
    C C16 0.6463(2) 0.85976(16) 0.21025(17) 0.0591(8) Uani d . 1 1 . .
    H H16 0.6756 0.9107 0.1832 0.071 Uiso calc R 1 1 . .
    C C17 0.5277(3) 0.82234(17) 0.16818(18) 0.0640(8) Uani d . 1 1 . .
    H H17 0.4781 0.8491 0.1138 0.077 Uiso calc R 1 1 . .
    C C18 0.4818(2) 0.74704(14) 0.20478(15) 0.0393(5) Uani d . 1 1 . .
    C C19 0.5562(2) 0.70943(14) 0.28684(15) 0.0370(5) Uani d . 1 1 . .
    C C20 0.67392(19) 0.74706(14) 0.32934(14) 0.0362(5) Uani d . 1 1 . .
    H H20 0.7225 0.7211 0.3846 0.043 Uiso calc R 1 1 . .
    C C21 0.5784(3) 0.58366(18) 0.3926(2) 0.0686(8) Uani d . 1 1 . .
    H H21A 0.6595 0.5680 0.3752 0.103 Uiso calc R 1 1 . .
    H H21B 0.5326 0.5299 0.4029 0.103 Uiso calc R 1 1 . .
    H H21C 0.5952 0.6187 0.4505 0.103 Uiso calc R 1 1 . .
loop_
    _atom_site_aniso_label
    _atom_site_aniso_U_11
    _atom_site_aniso_U_22
    _atom_site_aniso_U_33
    _atom_site_aniso_U_12
    _atom_site_aniso_U_13
    _atom_site_aniso_U_23
    O1 0.0465(10) 0.0494(10) 0.0643(11) -0.0135(8) -0.0210(8) 0.0109(8)
    O2 0.0477(10) 0.0733(12) 0.0732(12) -0.0243(9) -0.0107(9) 0.0376(10)
    O3 0.0643(10) 0.0500(9) 0.0211(8) -0.0007(8) 0.0103(7) -0.0018(7)
    O4 0.0625(10) 0.0403(9) 0.0365(9) 0.0105(8) 0.0028(7) 0.0104(7)
    C1 0.0378(11) 0.0354(11) 0.0240(10) -0.0080(9) 0.0061(8) -0.0028(9)
    C2 0.0458(13) 0.0560(14) 0.0338(12) 0.0059(11) 0.0144(10) -0.0080(11)
    C3 0.0459(13) 0.0448(13) 0.0310(11) 0.0142(11) 0.0019(9) -0.0036(10)
    C4 0.0364(11) 0.0445(12) 0.0262(11) 0.0079(10) 0.0002(8) -0.0001(9)
    C4A 0.0280(10) 0.0327(11) 0.0233(10) -0.0011(8) 0.0040(8) -0.0022(8)
    C5 0.0342(11) 0.0421(12) 0.0245(10) 0.0040(9) 0.0032(8) -0.0001(9)
    C5A 0.0272(10) 0.0317(10) 0.0250(10) -0.0007(8) 0.0043(8) 0.0000(8)
    C6 0.0327(11) 0.0422(12) 0.0352(11) 0.0048(10) 0.0091(9) 0.0032(9)
    C7 0.0324(11) 0.0332(11) 0.0404(12) 0.0022(9) 0.0069(9) 0.0003(9)
    C8 0.0262(10) 0.0319(11) 0.0333(11) -0.0045(9) 0.0005(8) 0.0041(9)
    C8A 0.0271(10) 0.0298(10) 0.0250(10) -0.0025(8) 0.0026(8) 0.0015(8)
    C9 0.0328(10) 0.0291(10) 0.0203(9) -0.0022(8) 0.0020(8) 0.0047(8)
    C9A 0.0291(10) 0.0313(10) 0.0215(9) -0.0037(8) 0.0027(7) -0.0014(8)
    N10 0.0404(10) 0.0383(10) 0.0185(8) 0.0082(8) 0.0057(7) 0.0056(7)
    C11 0.0828(19) 0.0430(14) 0.0410(14) -0.0041(13) 0.0027(13) -0.0003(11)
    C12 0.080(2) 0.083(2) 0.0525(16) 0.0469(17) 0.0048(14) -0.0075(15)
    C13 0.0364(13) 0.0738(18) 0.0707(18) -0.0037(13) 0.0128(12) 0.0242(14)
    C14 0.0721(18) 0.0621(16) 0.0480(15) 0.0236(14) 0.0269(13) 0.0006(12)
    C15 0.0354(11) 0.0303(11) 0.0244(10) -0.0007(9) -0.0016(8) -0.0002(8)
    C16 0.0675(17) 0.0463(14) 0.0490(15) -0.0251(13) -0.0232(12) 0.0232(11)
    C17 0.0661(17) 0.0524(15) 0.0542(16) -0.0174(13) -0.0341(13) 0.0244(13)
    C18 0.0362(12) 0.0345(11) 0.0408(12) -0.0028(10) -0.0072(9) -0.0011(10)
    C19 0.0345(11) 0.0377(12) 0.0375(12) -0.0035(9) 0.0039(9) 0.0061(9)
    C20 0.0352(11) 0.0430(12) 0.0274(11) -0.0003(10) -0.0008(8) 0.0114(9)
    C21 0.0579(17) 0.0636(18) 0.083(2) -0.0048(14) 0.0111(14) 0.0390(16)
_geom_special_details
;
All e.s.d.'s (except the e.s.d. in the dihedral angle between two l.s. planes)
are estimated using the full covariance matrix. The cell e.s.d.'s are taken
into account individually in the estimation of e.s.d.'s in distances, angles
and torsion angles; correlations between e.s.d.'s in cell parameters are only
used when they are defined by crystal symmetry. An approximate (isotropic)
treatment of cell e.s.d.'s is used for estimating e.s.d.'s involving l.s.
planes.
;
loop_
    _geom_bond_atom_site_label_1
    _geom_bond_atom_site_label_2
    _geom_bond_site_symmetry_2
    _geom_bond_distance
    _geom_bond_publ_flag
    O1 C18 . 1.364(2) ?
    O1 H1 . 0.8200 ?
    O2 C19 . 1.374(2) ?
    O2 C21 . 1.403(3) ?
    O3 C1 . 1.234(2) ?
    O4 C8 . 1.232(2) ?
    C1 C9A . 1.447(3) ?
    C1 C2 . 1.499(3) ?
    C2 C3 . 1.526(3) ?
    C2 H2A . 0.9700 ?
    C2 H2B . 0.9700 ?
    C3 C4 . 1.527(3) ?
    C3 C12 . 1.528(3) ?
    C3 C11 . 1.532(3) ?
    C4 C4A . 1.495(3) ?
    C4 H4A . 0.9700 ?
    C4 H4B . 0.9700 ?
    C4A C9A . 1.354(2) ?
    C4A N10 . 1.368(2) ?
    C5 C5A . 1.498(3) ?
    C5 C6 . 1.525(3) ?
    C5 H5A . 0.9700 ?
    C5 H5B . 0.9700 ?
    C5A C8A . 1.352(2) ?
    C5A N10 . 1.371(2) ?
    C6 C7 . 1.527(3) ?
    C6 C13 . 1.530(3) ?
    C6 C14 . 1.532(3) ?
    C7 C8 . 1.512(3) ?
    C7 H7A . 0.9700 ?
    C7 H7B . 0.9700 ?
    C8 C8A . 1.448(3) ?
    C8A C9 . 1.520(3) ?
    C9 C9A . 1.516(3) ?
    C9 C15 . 1.534(3) ?
    C9 H9 . 0.9800 ?
    N10 H10 . 0.8600 ?
    C11 H11A . 0.9600 ?
    C11 H11B . 0.9600 ?
    C11 H11C . 0.9600 ?
    C12 H12A . 0.9600 ?
    C12 H12B . 0.9600 ?
    C12 H12C . 0.9600 ?
    C13 H13A . 0.9600 ?
    C13 H13B . 0.9600 ?
    C13 H13C . 0.9600 ?
    C14 H14A . 0.9600 ?
    C14 H14B . 0.9600 ?
    C14 H14C . 0.9600 ?
    C15 C16 . 1.370(3) ?
    C15 C20 . 1.386(3) ?
    C16 C17 . 1.384(3) ?
    C16 H16 . 0.9300 ?
    C17 C18 . 1.364(3) ?
    C17 H17 . 0.9300 ?
    C18 C19 . 1.384(3) ?
    C19 C20 . 1.379(3) ?
    C20 H20 . 0.9300 ?
    C21 H21A . 0.9600 ?
    C21 H21B . 0.9600 ?
    C21 H21C . 0.9600 ?
loop_
    _geom_angle_atom_site_label_1
    _geom_angle_atom_site_label_2
    _geom_angle_atom_site_label_3
    _geom_angle_site_symmetry_1
    _geom_angle_site_symmetry_3
    _geom_angle
    _geom_angle_publ_flag
    C18 O1 H1 . . 109.5 ?
    C19 O2 C21 . . 118.32(18) ?
    O3 C1 C9A . . 120.73(19) ?
    O3 C1 C2 . . 120.74(18) ?
    C9A C1 C2 . . 118.50(17) ?
    C1 C2 C3 . . 114.46(18) ?
    C1 C2 H2A . . 108.6 ?
    C3 C2 H2A . . 108.6 ?
    C1 C2 H2B . . 108.6 ?
    C3 C2 H2B . . 108.6 ?
    H2A C2 H2B . . 107.6 ?
    C2 C3 C4 . . 108.56(18) ?
    C2 C3 C12 . . 110.3(2) ?
    C4 C3 C12 . . 109.17(17) ?
    C2 C3 C11 . . 109.39(18) ?
    C4 C3 C11 . . 110.29(19) ?
    C12 C3 C11 . . 109.1(2) ?
    C4A C4 C3 . . 113.14(16) ?
    C4A C4 H4A . . 109.0 ?
    C3 C4 H4A . . 109.0 ?
    C4A C4 H4B . . 109.0 ?
    C3 C4 H4B . . 109.0 ?
    H4A C4 H4B . . 107.8 ?
    C9A C4A N10 . . 120.24(17) ?
    C9A C4A C4 . . 124.55(17) ?
    N10 C4A C4 . . 115.15(16) ?
    C5A C5 C6 . . 112.54(16) ?
    C5A C5 H5A . . 109.1 ?
    C6 C5 H5A . . 109.1 ?
    C5A C5 H5B . . 109.1 ?
    C6 C5 H5B . . 109.1 ?
    H5A C5 H5B . . 107.8 ?
    C8A C5A N10 . . 120.88(17) ?
    C8A C5A C5 . . 123.82(18) ?
    N10 C5A C5 . . 115.24(16) ?
    C5 C6 C7 . . 107.52(16) ?
    C5 C6 C13 . . 109.03(18) ?
    C7 C6 C13 . . 111.54(18) ?
    C5 C6 C14 . . 110.03(17) ?
    C7 C6 C14 . . 109.70(18) ?
    C13 C6 C14 . . 109.01(19) ?
    C8 C7 C6 . . 115.43(17) ?
    C8 C7 H7A . . 108.4 ?
    C6 C7 H7A . . 108.4 ?
    C8 C7 H7B . . 108.4 ?
    C6 C7 H7B . . 108.4 ?
    H7A C7 H7B . . 107.5 ?
    O4 C8 C8A . . 121.28(18) ?
    O4 C8 C7 . . 120.51(18) ?
    C8A C8 C7 . . 118.18(17) ?
    C5A C8A C8 . . 119.51(18) ?
    C5A C8A C9 . . 121.13(17) ?
    C8 C8A C9 . . 119.33(16) ?
    C9A C9 C8A . . 109.35(14) ?
    C9A C9 C15 . . 112.51(15) ?
    C8A C9 C15 . . 111.07(15) ?
    C9A C9 H9 . . 107.9 ?
    C8A C9 H9 . . 107.9 ?
    C15 C9 H9 . . 107.9 ?
    C4A C9A C1 . . 119.19(18) ?
    C4A C9A C9 . . 121.81(17) ?
    C1 C9A C9 . . 119.00(16) ?
    C4A N10 C5A . . 121.63(16) ?
    C4A N10 H10 . . 119.2 ?
    C5A N10 H10 . . 119.2 ?
    C3 C11 H11A . . 109.5 ?
    C3 C11 H11B . . 109.5 ?
    H11A C11 H11B . . 109.5 ?
    C3 C11 H11C . . 109.5 ?
    H11A C11 H11C . . 109.5 ?
    H11B C11 H11C . . 109.5 ?
    C3 C12 H12A . . 109.5 ?
    C3 C12 H12B . . 109.5 ?
    H12A C12 H12B . . 109.5 ?
    C3 C12 H12C . . 109.5 ?
    H12A C12 H12C . . 109.5 ?
    H12B C12 H12C . . 109.5 ?
    C6 C13 H13A . . 109.5 ?
    C6 C13 H13B . . 109.5 ?
    H13A C13 H13B . . 109.5 ?
    C6 C13 H13C . . 109.5 ?
    H13A C13 H13C . . 109.5 ?
    H13B C13 H13C . . 109.5 ?
    C6 C14 H14A . . 109.5 ?
    C6 C14 H14B . . 109.5 ?
    H14A C14 H14B . . 109.5 ?
    C6 C14 H14C . . 109.5 ?
    H14A C14 H14C . . 109.5 ?
    H14B C14 H14C . . 109.5 ?
    C16 C15 C20 . . 117.74(19) ?
    C16 C15 C9 . . 121.04(18) ?
    C20 C15 C9 . . 121.21(16) ?
    C15 C16 C17 . . 120.9(2) ?
    C15 C16 H16 . . 119.5 ?
    C17 C16 H16 . . 119.5 ?
    C18 C17 C16 . . 121.4(2) ?
    C18 C17 H17 . . 119.3 ?
    C16 C17 H17 . . 119.3 ?
    O1 C18 C17 . . 118.83(19) ?
    O1 C18 C19 . . 122.98(19) ?
    C17 C18 C19 . . 118.19(19) ?
    O2 C19 C20 . . 125.45(18) ?
    O2 C19 C18 . . 114.10(18) ?
    C20 C19 C18 . . 120.45(19) ?
    C19 C20 C15 . . 121.24(18) ?
    C19 C20 H20 . . 119.4 ?
    C15 C20 H20 . . 119.4 ?
    O2 C21 H21A . . 109.5 ?
    O2 C21 H21B . . 109.5 ?
    H21A C21 H21B . . 109.5 ?
    O2 C21 H21C . . 109.5 ?
    H21A C21 H21C . . 109.5 ?
    H21B C21 H21C . . 109.5 ?
loop_
    _geom_torsion_atom_site_label_1
    _geom_torsion_atom_site_label_2
    _geom_torsion_atom_site_label_3
    _geom_torsion_atom_site_label_4
    _geom_torsion_site_symmetry_1
    _geom_torsion_site_symmetry_2
    _geom_torsion_site_symmetry_3
    _geom_torsion_site_symmetry_4
    _geom_torsion
    _geom_torsion_publ_flag
    O3 C1 C2 C3 . . . . -150.88(19) ?
    C9A C1 C2 C3 . . . . 31.0(3) ?
    C1 C2 C3 C4 . . . . -52.0(2) ?
    C1 C2 C3 C12 . . . . -171.60(19) ?
    C1 C2 C3 C11 . . . . 68.3(2) ?
    C2 C3 C4 C4A . . . . 46.2(2) ?
    C12 C3 C4 C4A . . . . 166.4(2) ?
    C11 C3 C4 C4A . . . . -73.7(2) ?
    C3 C4 C4A C9A . . . . -20.7(3) ?
    C3 C4 C4A N10 . . . . 162.08(18) ?
    C6 C5 C5A C8A . . . . 26.8(3) ?
    C6 C5 C5A N10 . . . . -156.02(17) ?
    C5A C5 C6 C7 . . . . -50.7(2) ?
    C5A C5 C6 C13 . . . . 70.3(2) ?
    C5A C5 C6 C14 . . . . -170.15(18) ?
    C5 C6 C7 C8 . . . . 50.7(2) ?
    C13 C6 C7 C8 . . . . -68.8(2) ?
    C14 C6 C7 C8 . . . . 170.34(18) ?
    C6 C7 C8 O4 . . . . 157.24(18) ?
    C6 C7 C8 C8A . . . . -24.5(2) ?
    N10 C5A C8A C8 . . . . -174.53(17) ?
    C5 C5A C8A C8 . . . . 2.5(3) ?
    N10 C5A C8A C9 . . . . 7.2(3) ?
    C5 C5A C8A C9 . . . . -175.83(17) ?
    O4 C8 C8A C5A . . . . 174.37(19) ?
    C7 C8 C8A C5A . . . . -3.9(3) ?
    O4 C8 C8A C9 . . . . -7.3(3) ?
    C7 C8 C8A C9 . . . . 174.46(17) ?
    C5A C8A C9 C9A . . . . -21.9(2) ?
    C8 C8A C9 C9A . . . . 159.82(16) ?
    C5A C8A C9 C15 . . . . 102.9(2) ?
    C8 C8A C9 C15 . . . . -75.4(2) ?
    N10 C4A C9A C1 . . . . 174.02(17) ?
    C4 C4A C9A C1 . . . . -3.1(3) ?
    N10 C4A C9A C9 . . . . -7.0(3) ?
    C4 C4A C9A C9 . . . . 175.87(18) ?
    O3 C1 C9A C4A . . . . 179.86(19) ?
    C2 C1 C9A C4A . . . . -2.1(3) ?
    O3 C1 C9A C9 . . . . 0.9(3) ?
    C2 C1 C9A C9 . . . . 178.97(17) ?
    C8A C9 C9A C4A . . . . 21.9(2) ?
    C15 C9 C9A C4A . . . . -102.0(2) ?
    C8A C9 C9A C1 . . . . -159.14(16) ?
    C15 C9 C9A C1 . . . . 76.9(2) ?
    C9A C4A N10 C5A . . . . -11.1(3) ?
    C4 C4A N10 C5A . . . . 166.29(17) ?
    C8A C5A N10 C4A . . . . 11.0(3) ?
    C5 C5A N10 C4A . . . . -166.26(17) ?
    C9A C9 C15 C16 . . . . -133.8(2) ?
    C8A C9 C15 C16 . . . . 103.3(2) ?
    C9A C9 C15 C20 . . . . 47.4(2) ?
    C8A C9 C15 C20 . . . . -75.6(2) ?
    C20 C15 C16 C17 . . . . -0.1(4) ?
    C9 C15 C16 C17 . . . . -179.0(2) ?
    C15 C16 C17 C18 . . . . -0.9(5) ?
    C16 C17 C18 O1 . . . . -178.3(3) ?
    C16 C17 C18 C19 . . . . 1.2(4) ?
    C21 O2 C19 C20 . . . . -8.0(4) ?
    C21 O2 C19 C18 . . . . 171.2(2) ?
    O1 C18 C19 O2 . . . . -0.3(3) ?
    C17 C18 C19 O2 . . . . -179.9(2) ?
    O1 C18 C19 C20 . . . . 178.8(2) ?
    C17 C18 C19 C20 . . . . -0.7(4) ?
    O2 C19 C20 C15 . . . . 178.8(2) ?
    C18 C19 C20 C15 . . . . -0.3(3) ?
    C16 C15 C20 C19 . . . . 0.6(3) ?
    C9 C15 C20 C19 . . . . 179.51(19) ?
loop_
    _geom_hbond_atom_site_label_D
    _geom_hbond_atom_site_label_H
    _geom_hbond_atom_site_label_A
    _geom_hbond_site_symmetry_A
    _geom_hbond_distance_DH
    _geom_hbond_distance_HA
    _geom_hbond_distance_DA
    _geom_hbond_angle_DHA
    _geom_hbond_publ_flag
    O1 H1 O4 2_645 0.82 2.12 2.800(2) 141 yes
    N10 H10 O3 4_576 0.86 1.95 2.802(2) 174 yes
_iucr_refine_instructions_details
;
TITL MBD11 in P2(1)/c
CELL  0.71073  10.4828  14.8973  14.2059   90.000  101.609   90.000
ZERR     4.00   0.0003   0.0004   0.0003    0.000    0.002    0.000
LATT   1
SYMM  - X, 1/2 + Y, 1/2 - Z
SFAC  C    H    N    O
UNIT  96   116  4    16
MERG   2
OMIT    -3.00  52.00
FMAP   2
PLAN   20
BOND   $H
ACTA
CONF
LIST 4
L.S.   4
WGHT    0.034200    1.302500
FVAR       5.00474
O1    4    0.365876    0.711859    0.158834    11.00000    0.04646    0.04936 =
         0.06431    0.01090   -0.02102   -0.01352
AFIX  83
H1    2    0.349676    0.666645    0.187195    11.00000   -1.50000
AFIX   0
O2    4    0.502526    0.633790    0.318294    11.00000    0.04765    0.07330 =
         0.07319    0.03759   -0.01073   -0.02434
O3    4    0.984439    0.786775    0.205082    11.00000    0.06434    0.04998 =
         0.02114   -0.00179    0.01034   -0.00066
O4    4    0.742877    1.040256    0.340101    11.00000    0.06248    0.04026 =
         0.03654    0.01042    0.00280    0.01054
C1    1    1.019245    0.760668    0.288777    11.00000    0.03781    0.03543 =
         0.02401   -0.00278    0.00612   -0.00797
C2    1    1.127331    0.693692    0.314998    11.00000    0.04580    0.05604 =
         0.03380   -0.00795    0.01444    0.00587
AFIX  23
H2A   2    1.209501    0.725735    0.329552    11.00000   -1.20000
H2B   2    1.128674    0.655774    0.259698    11.00000   -1.20000
AFIX   0
C3    1    1.116938    0.633999    0.400426    11.00000    0.04587    0.04477 =
         0.03100   -0.00362    0.00194    0.01420
C4    1    1.099287    0.693840    0.484131    11.00000    0.03639    0.04446 =
         0.02623   -0.00014    0.00022    0.00789
AFIX  23
H4A   2    1.073524    0.656875    0.533342    11.00000   -1.20000
H4B   2    1.182128    0.721476    0.511826    11.00000   -1.20000
AFIX   0
C4A   1    0.999803    0.765858    0.455312    11.00000    0.02804    0.03272 =
         0.02326   -0.00216    0.00398   -0.00113
C5    1    0.866180    0.927168    0.608439    11.00000    0.03424    0.04207 =
         0.02446   -0.00007    0.00323    0.00398
AFIX  23
H5A   2    0.943104    0.962564    0.633749    11.00000   -1.20000
H5B   2    0.858121    0.881545    0.655610    11.00000   -1.20000
AFIX   0
C5A   1    0.883283    0.882417    0.517369    11.00000    0.02717    0.03171 =
         0.02497   -0.00004    0.00432   -0.00067
C6    1    0.746704    0.987877    0.593716    11.00000    0.03267    0.04222 =
         0.03523    0.00320    0.00912    0.00485
C7    1    0.753205    1.049837    0.509198    11.00000    0.03241    0.03323 =
         0.04043    0.00032    0.00687    0.00216
AFIX  23
H7A   2    0.672324    1.083294    0.493518    11.00000   -1.20000
H7B   2    0.822865    1.092794    0.529426    11.00000   -1.20000
AFIX   0
C8    1    0.775436    1.003646    0.419094    11.00000    0.02619    0.03192 =
         0.03329    0.00408    0.00049   -0.00449
C8A   1    0.839060    0.916913    0.428766    11.00000    0.02711    0.02982 =
         0.02499    0.00149    0.00264   -0.00245
C9    1    0.851634    0.865080    0.338950    11.00000    0.03279    0.02906 =
         0.02034    0.00472    0.00199   -0.00219
AFIX  13
H9    2    0.876842    0.907597    0.293306    11.00000   -1.20000
AFIX   0
C9A   1    0.959455    0.796130    0.364294    11.00000    0.02905    0.03127 =
         0.02154   -0.00145    0.00273   -0.00373
N10   3    0.953395    0.804122    0.529284    11.00000    0.04037    0.03835 =
         0.01855    0.00564    0.00567    0.00817
AFIX  43
H10   2    0.968583    0.778424    0.584625    11.00000   -1.20000
AFIX   0
C11   1    1.000265    0.570764    0.372296    11.00000    0.08279    0.04299 =
         0.04098   -0.00032    0.00266   -0.00413
AFIX 137
H11A  2    0.922721    0.605406    0.350520    11.00000   -1.50000
H11B  2    0.990553    0.535617    0.427059    11.00000   -1.50000
H11C  2    1.014399    0.531637    0.321681    11.00000   -1.50000
AFIX   0
C12   1    1.240787    0.578306    0.430532    11.00000    0.08046    0.08318 =
         0.05246   -0.00749    0.00481    0.04695
AFIX 137
H12A  2    1.254277    0.542435    0.377248    11.00000   -1.50000
H12B  2    1.232069    0.539852    0.483097    11.00000   -1.50000
H12C  2    1.313848    0.617630    0.450172    11.00000   -1.50000
AFIX   0
C13   1    0.623963    0.929639    0.573909    11.00000    0.03643    0.07377 =
         0.07067    0.02418    0.01279   -0.00372
AFIX 137
H13A  2    0.548910    0.966635    0.573649    11.00000   -1.50000
H13B  2    0.629701    0.884812    0.623132    11.00000   -1.50000
H13C  2    0.616277    0.900934    0.512521    11.00000   -1.50000
AFIX   0
C14   1    0.747518    1.043927    0.684253    11.00000    0.07209    0.06213 =
         0.04801    0.00059    0.02695    0.02363
AFIX 137
H14A  2    0.827673    1.076874    0.700186    11.00000   -1.50000
H14B  2    0.739771    1.004918    0.736600    11.00000   -1.50000
H14C  2    0.675622    1.085110    0.672707    11.00000   -1.50000
AFIX   0
C15   1    0.721172    0.822844    0.291198    11.00000    0.03541    0.03027 =
         0.02440   -0.00021   -0.00161   -0.00068
C16   1    0.646304    0.859755    0.210246    11.00000    0.06754    0.04629 =
         0.04895    0.02321   -0.02317   -0.02514
AFIX  43
H16   2    0.675625    0.910665    0.183194    11.00000   -1.20000
AFIX   0
C17   1    0.527680    0.822345    0.168179    11.00000    0.06614    0.05243 =
         0.05416    0.02443   -0.03408   -0.01744
AFIX  43
H17   2    0.478134    0.849132    0.113768    11.00000   -1.20000
AFIX   0
C18   1    0.481842    0.747037    0.204783    11.00000    0.03618    0.03450 =
         0.04085   -0.00113   -0.00718   -0.00276
C19   1    0.556162    0.709432    0.286843    11.00000    0.03453    0.03769 =
         0.03747    0.00613    0.00390   -0.00350
C20   1    0.673923    0.747062    0.329335    11.00000    0.03525    0.04302 =
         0.02744    0.01137   -0.00083   -0.00030
AFIX  43
H20   2    0.722537    0.721098    0.384614    11.00000   -1.20000
AFIX   0
C21   1    0.578424    0.583658    0.392602    11.00000    0.05787    0.06362 =
         0.08297    0.03900    0.01106   -0.00477
AFIX 137
H21A  2    0.659484    0.568008    0.375239    11.00000   -1.50000
H21B  2    0.532557    0.529939    0.402943    11.00000   -1.50000
H21C  2    0.595180    0.618712    0.450486    11.00000   -1.50000
HKLF 4
END
;
data_global
_journal_date_recd_electronic     2012-12-05
_journal_date_accepted     2012-12-12
_journal_name_full     'Acta Crystallographica, Section E'
_journal_year     2013
_journal_volume     69
_journal_issue      1
_journal_page_first     o100
_journal_page_last     o100
_journal_paper_category     QO
_journal_paper_doi     10.1107/S1600536812050568
_journal_coeditor_code     LH5567
_publ_contact_author_name     'Rajnikant'
_publ_contact_author_address
;
Post-Graduate Department of Physics & Electronics,
University of Jammu,
Jammu Tawi 180 006,
India
;
_publ_contact_author_email     'rkvk.paper11@gmail.com'
_publ_contact_author_fax     '+911912432051'
_publ_contact_author_phone     '+919419194375'
_publ_section_title
;\
9-(4-Hydroxy-3-methoxyphenyl)-3,3,6,6-tetramethyl-1,2,3,4,5,6,7,8,9,10-\
decahydroacridine-1,8-dione
;
loop_
    _publ_author_name
    _publ_author_footnote
    _publ_author_address
    'Rajni Kant' .
;
X-ray Crystallography Laboratory,
Post-Graduate Department of Physics & Electronics,
University of Jammu, Jammu Tawi 180 006, India
;
    'Gupta, Vivek K.' .
;
X-ray Crystallography Laboratory,
Post-Graduate Department of Physics & Electronics,
University of Jammu, Jammu Tawi 180 006, India
;
    'Kapoor, Kamini' .
;
X-ray Crystallography Laboratory,
Post-Graduate Department of Physics & Electronics,
University of Jammu, Jammu Tawi 180 006, India
;
    'Patil, D. R. ' .
;
Department of Chemistry, Shivaji University, Kolhapur 416 004, India
;
    'Patil, P. P.' .
;
Department of Agrochemicals and Pest Management, Shivaji University,
Kolhapur 416 004 (MS),  India.
;
    ' Deshmukh, Madhukar B.' .
;
Department of Chemistry, Shivaji University, Kolhapur 416 004, India
;
