# Supplementary material for: 9-(4-Hy­droxy-3-meth­oxy­phen­yl)-3,3,6,6-tetra­methyl-1,2,3,4,5,6,7,8,9,10-deca­hydro­acridine-1,8-dione
Source: Acta Crystallogr Sect E Struct Rep Online. 2012 Dec 15;69(Pt 1):o100. doi: 10.1107/S1600536812050568 (PMC3588262; doi:10.1107/S1600536812050568)
Supplement: Supplementary file 2 [file e-69-0o100-Isup2.hkl]

#
# h,k,l, Fc-squared, Fo-squared, sigma(Fo-squared) and status flag
#
data_I
_shelx_title ' MBD11 in P2(1)/c'
_shelx_refln_list_code          4
_shelx_F_calc_maximum      193.50
_exptl_crystal_F_000       848.00
_reflns_d_resolution_high  0.8106
 
loop_
 _symmetry_equiv_pos_as_xyz
 'x, y, z'
 '-x, y+1/2, -z+1/2'
 '-x, -y, -z'
 'x, -y-1/2, z-1/2'
 
_cell_length_a    10.4828
_cell_length_b    14.8973
_cell_length_c    14.2059
_cell_angle_alpha  90.000
_cell_angle_beta  101.609
_cell_angle_gamma  90.000
 
_shelx_F_squared_multiplier     1.000
 
loop_
 _refln_index_h
 _refln_index_k
 _refln_index_l
 _refln_F_squared_calc
 _refln_F_squared_meas
 _refln_F_squared_sigma
 _refln_observed_status
   2   0   0     1462.65     1410.32      7.43 o
   3   0   0      467.12      422.22      5.92 o
   4   0   0     4087.16     4283.79     29.76 o
   5   0   0       41.62       63.46      4.67 o
   6   0   0      332.66      348.95      8.70 o
   7   0   0      314.05      316.81     11.48 o
   8   0   0     4351.52     4284.46     44.89 o
   9   0   0       97.25      114.22     10.55 o
  10   0   0      232.57      218.32     13.24 o
  11   0   0       20.67       29.20     11.51 o
  12   0   0        1.71        7.78     11.97 o
   2   1   0      974.52      916.54      5.27 o
   3   1   0     1927.45     1929.45      9.13 o
   4   1   0      183.54      172.33      3.26 o
   5   1   0      350.71      357.56      5.41 o
   6   1   0        2.09        8.69      3.79 o
   7   1   0     1501.56     1510.11     13.96 o
   8   1   0      610.64      602.80     17.57 o
   9   1   0        1.32       20.27      8.05 o
  10   1   0       32.04       30.05      7.00 o
  11   1   0       59.08       44.45      8.75 o
  12   1   0        4.51        5.94      8.61 o
   2   2   0    37443.80    37176.86    105.65 o
   3   2   0     3842.38     3972.13     16.09 o
   4   2   0      296.27      279.31      3.95 o
   5   2   0      166.43      166.10      4.12 o
   6   2   0     3893.85     3978.96     18.66 o
   7   2   0        7.53       13.59      5.13 o
   8   2   0      161.98      147.49     10.50 o
   9   2   0       37.44       40.40      7.10 o
  10   2   0      129.24      131.15      8.86 o
  11   2   0       35.05       26.19      8.27 o
  12   2   0       52.78       62.10      9.69 o
   1   3   0       33.12       33.15      2.33 o
   2   3   0      120.89      172.95      5.78 o
   3   3   0    11357.67    11411.76     58.28 o
   4   3   0     1696.88     1745.08     10.60 o
   5   3   0     6241.72     6450.78     23.70 o
   6   3   0      102.06       86.10      4.59 o
   7   3   0       45.02       43.23      6.41 o
   8   3   0        5.49       15.67      7.27 o
   9   3   0       67.20       76.44      8.22 o
  10   3   0       85.67      101.37      8.04 o
  11   3   0      113.84      126.15      9.47 o
  12   3   0        2.87       44.95     14.28 o
   0   4   0     1599.01     1639.70      8.82 o
   1   4   0      817.88      792.33      6.19 o
   2   4   0       24.18       21.99      2.13 o
   3   4   0     6714.36     6868.19     34.27 o
   4   4   0     9372.38     9789.83     24.11 o
   5   4   0     1828.48     1829.75     13.06 o
   6   4   0       78.08       81.24      6.37 o
   7   4   0       10.23       34.32      8.28 o
   8   4   0        0.63       30.31      9.78 o
   9   4   0      173.98      179.91      9.77 o
  10   4   0       14.40       24.14      9.73 o
  11   4   0       21.41       28.36      9.01 o
  12   4   0       25.77       53.59     16.93 o
   1   5   0     2521.86     2611.25     12.46 o
   2   5   0       54.55       68.13      2.48 o
   3   5   0     3764.59     4083.07     17.78 o
   4   5   0       18.24       27.03      4.80 o
   5   5   0     1231.19     1166.96     11.17 o
   6   5   0       31.13       30.42      4.17 o
   7   5   0       55.43       72.32      7.36 o
   8   5   0        6.90       23.20      6.52 o
   9   5   0      371.60      408.53     11.01 o
  10   5   0       41.91       47.39      7.39 o
  11   5   0        0.53        0.71      8.20 o
  12   5   0        0.11       15.80     10.93 o
   0   6   0     2314.77     2276.27     14.32 o
   1   6   0      184.10      194.60      3.13 o
   2   6   0      666.30      677.17      6.36 o
   3   6   0      656.79      656.50      7.55 o
   4   6   0      112.02      129.74      4.45 o
   5   6   0     1066.85      982.81     10.96 o
   6   6   0      937.46      922.10     12.88 o
   7   6   0      245.62      246.34      9.15 o
   8   6   0       26.97       31.21      7.73 o
   9   6   0       57.04       58.72      7.34 o
  10   6   0        8.77       18.09      8.49 o
  11   6   0        2.62        7.85      7.95 o
   1   7   0     2249.75     2290.76     11.98 o
   2   7   0      195.77      254.95      4.15 o
   3   7   0       83.76       62.49      4.24 o
   4   7   0       55.12       54.89      4.55 o
   5   7   0      598.61      611.71      8.75 o
   6   7   0      125.06      112.00      6.52 o
   7   7   0      742.75      756.58     15.57 o
   8   7   0       57.94       53.67      7.42 o
   9   7   0        1.58        1.48      6.95 o
  10   7   0       52.37       55.34     10.34 o
  11   7   0       58.96       55.70      9.57 o
   0   8   0      536.54      496.26      7.75 o
   1   8   0      385.30      371.01      5.06 o
   2   8   0       22.13        6.63      2.38 o
   3   8   0      243.84      235.42      5.71 o
   4   8   0        1.34       -3.00      3.77 o
   5   8   0      190.36      190.00      6.58 o
   6   8   0      676.16      612.95     11.89 o
   7   8   0       67.53       77.41      6.81 o
   8   8   0       45.02       29.59      7.00 o
   9   8   0      111.78       96.96      8.79 o
  10   8   0      121.38      107.58     10.38 o
  11   8   0       18.61       21.29      9.24 o
   1   9   0       93.55       90.97      3.67 o
   2   9   0       58.15       60.98      3.21 o
   3   9   0       96.54       88.62      4.26 o
   4   9   0       32.83       41.87      7.57 o
   5   9   0     1485.97     1512.54     15.76 o
   6   9   0        2.23        2.76      5.11 o
   7   9   0      213.15      169.99      8.96 o
   8   9   0      320.12      300.01     12.30 o
   9   9   0       91.41       81.40      8.58 o
  10   9   0        1.98       17.53      7.76 o
  11   9   0       12.88       30.22     10.46 o
   0  10   0       41.71       39.28      5.48 o
   1  10   0      407.59      436.39      9.71 o
   2  10   0      188.46      170.91      5.18 o
   3  10   0        0.48       -0.68      2.53 o
   4  10   0      345.77      358.63     11.18 o
   5  10   0       89.52      104.10      9.00 o
   6  10   0      270.86      248.73     10.02 o
   7  10   0        4.05       19.33      7.69 o
   8  10   0      140.26      123.54     10.21 o
   9  10   0        0.14       12.35      7.55 o
  10  10   0       18.94       31.88      8.47 o
   1  11   0      112.00      116.12      5.36 o
   2  11   0      183.52      169.20      5.21 o
   3  11   0       47.98       41.83      4.76 o
   4  11   0        3.04        9.22      6.59 o
   5  11   0     1221.24     1165.31     16.81 o
   6  11   0       48.11       41.00      7.10 o
   7  11   0      172.15      170.14      9.56 o
   8  11   0        4.92       -4.64      8.11 o
   9  11   0       70.85       69.05      8.69 o
  10  11   0       20.25       12.18      8.96 o
   0  12   0      181.82      175.95     11.66 o
   1  12   0      145.76      141.84      6.60 o
   2  12   0       61.12       57.00      5.94 o
   3  12   0       15.03       19.00      5.47 o
   4  12   0       62.52       67.03      9.11 o
   5  12   0       16.04        7.65      6.27 o
   6  12   0      159.23      132.07      8.71 o
   7  12   0        2.53        3.99      7.45 o
   8  12   0       33.38       34.37      8.64 o
   9  12   0        0.10        4.82      8.46 o
   1  13   0      140.21      141.26      8.11 o
   2  13   0       43.16       33.82      5.88 o
   3  13   0      296.94      283.48      9.62 o
   4  13   0        0.47        7.34      6.57 o
   5  13   0       13.85        5.70      7.00 o
   6  13   0       30.70       26.17      7.06 o
   7  13   0      159.93      158.55      9.96 o
   8  13   0       23.26       25.35      8.31 o
   0  14   0      218.82      236.55     13.86 o
   1  14   0       72.51       73.22      7.88 o
   2  14   0       39.36       42.74      6.46 o
   3  14   0        2.45        9.63      6.64 o
   4  14   0      176.85      185.62     10.37 o
   5  14   0      336.32      356.18     13.37 o
   6  14   0       47.56       34.35      8.35 o
   7  14   0        3.77        9.73      8.20 o
   8  14   0       13.21       33.60      9.44 o
   1  15   0       52.01       44.83      8.34 o
   2  15   0       45.34       57.49      7.94 o
   3  15   0        0.01       -3.25      6.73 o
   4  15   0       38.37       33.86      7.72 o
   5  15   0       71.71       70.61      9.03 o
   6  15   0        2.36        3.39      8.25 o
   7  15   0        0.00        8.60      9.47 o
   0  16   0      292.27      307.06     19.95 o
   1  16   0       35.73       22.30      8.19 o
   2  16   0        4.82        1.32      9.31 o
   3  16   0       52.67       45.68      8.67 o
   4  16   0        0.10       -3.02      8.01 o
   5  16   0       40.55       37.52      9.19 o
   6  16   0        0.42        1.17      9.30 o
   1  17   0      173.25      195.48     13.25 o
   2  17   0       12.55       16.77     10.04 o
   3  17   0       35.33       23.52      9.86 o
   4  17   0        0.76        3.31      9.39 o
   0  18   0      145.01      171.60     18.79 o
   1  18   0        7.77       20.72     10.19 o
   2  18   0       48.22       57.50     11.78 o
 -12   1   1        3.80        5.48      9.51 o
 -11   1   1        7.39        6.94      8.30 o
 -10   1   1      297.34      276.70      9.98 o
  -9   1   1        5.10       17.02      6.27 o
  -8   1   1      319.72      343.98      8.85 o
  -7   1   1        9.35       15.54      3.75 o
  -6   1   1      146.58      126.92      4.28 o
  -5   1   1        7.18        5.87      2.68 o
  -4   1   1       31.64       34.55      2.08 o
  -3   1   1      931.76      907.85      4.99 o
  -2   1   1     4882.07     4716.84     10.96 o
   2   1   1    12772.56    12420.49     34.54 o
   3   1   1       17.04       24.94      2.20 o
   4   1   1      208.11      219.12      3.99 o
   5   1   1      282.46      341.48      5.88 o
   6   1   1      162.33      181.81      5.56 o
   7   1   1        0.01       -3.49      4.83 o
   8   1   1      286.83      302.76     10.98 o
   9   1   1      150.85      159.25      7.55 o
  10   1   1      232.23      210.01      9.56 o
  11   1   1       24.84       25.74      8.54 o
  12   1   1        0.05       34.09     14.00 o
 -12   2   1        2.73       12.62      8.70 o
 -11   2   1        7.50        4.59      7.44 o
 -10   2   1      107.84       94.68      9.16 o
  -9   2   1      241.63      238.94      9.93 o
  -8   2   1      431.12      380.79      8.84 o
  -7   2   1      247.46      259.52      7.34 o
  -6   2   1      699.54      708.64      8.15 o
  -5   2   1     1385.46     1465.96      9.61 o
  -4   2   1       45.00       36.77      2.18 o
  -3   2   1      549.44      538.85      4.52 o
  -2   2   1    20396.21    19735.00     58.43 o
  -1   2   1     1630.28     1457.06      6.75 o
   1   2   1     7501.81     7494.64     15.75 o
   2   2   1     5433.54     5282.97     15.38 o
   3   2   1     5650.81     5977.97     26.36 o
   4   2   1      689.81      678.99      5.89 o
   5   2   1      193.12      206.38      4.69 o
   6   2   1        0.40        6.34      3.92 o
   7   2   1        0.78       -3.41      4.99 o
   8   2   1       24.15       13.26      7.88 o
   9   2   1        3.26        9.78      8.72 o
  10   2   1        5.31       12.96      7.93 o
  11   2   1      107.20      119.08     11.41 o
  12   2   1        1.22       27.74      8.93 o
 -12   3   1       29.21       67.33     16.04 o
 -11   3   1        3.57       40.00     14.66 o
 -10   3   1       30.28       34.11      6.96 o
  -9   3   1       47.94       44.67      6.89 o
  -8   3   1       56.39       46.06      6.10 o
  -7   3   1       12.77       27.32      4.12 o
  -6   3   1      310.83      324.03      7.46 o
  -5   3   1        4.22       10.07      2.95 o
  -4   3   1        0.16        3.33      2.01 o
  -3   3   1     4851.52     5027.85     24.90 o
  -2   3   1     2880.54     2780.77     11.39 o
  -1   3   1    11959.78    11968.81     36.97 o
   0   3   1     3582.00     3524.02      7.66 o
   1   3   1     1288.60     1203.09      6.54 o
   2   3   1     1601.11     1594.15     10.98 o
   3   3   1      321.34      340.77      4.20 o
   4   3   1     1768.67     1870.03     12.05 o
   5   3   1     1640.97     1718.78     13.03 o
   6   3   1      868.85      873.17      9.32 o
   7   3   1       95.28       78.89      5.88 o
   8   3   1      477.39      432.52     14.73 o
   9   3   1      688.72      647.51     13.42 o
  10   3   1       10.00       21.65      7.22 o
  11   3   1       24.11       49.83      8.46 o
  12   3   1       64.03       85.71     10.69 o
 -12   4   1        4.83       37.50     17.67 o
 -11   4   1        5.85       22.70     11.68 o
 -10   4   1       21.30       22.73      6.85 o
  -9   4   1        1.14        5.91      6.24 o
  -8   4   1       21.77       32.02      7.23 o
  -7   4   1      242.92      244.03      7.76 o
  -6   4   1        1.38        4.40      4.01 o
  -5   4   1      838.24      831.40      9.93 o
  -4   4   1      506.33      514.55      7.25 o
  -3   4   1     1822.72     1959.88     14.33 o
  -2   4   1       67.31       86.19      2.28 o
  -1   4   1      523.64      553.09      4.45 o
   0   4   1     3440.45     3631.97     11.72 o
   1   4   1     1870.28     1860.27      9.51 o
   2   4   1     3040.64     3035.55     17.41 o
   3   4   1     1640.08     1756.42     11.39 o
   4   4   1     6467.29     6950.51     29.08 o
   5   4   1     2638.51     2436.14     14.89 o
   6   4   1        4.16        5.53      4.16 o
   7   4   1      122.93      119.36      9.31 o
   8   4   1       89.50       98.49     10.57 o
   9   4   1       57.77       73.66      8.37 o
  10   4   1       77.15      105.72      8.90 o
  11   4   1        1.20       32.88      9.57 o
  12   4   1        3.99       33.65     12.54 o
 -12   5   1        0.07       10.75     13.24 o
 -11   5   1       35.79       21.00      7.88 o
 -10   5   1       23.22       24.59      6.96 o
  -9   5   1       13.97       20.42      6.35 o
  -8   5   1        0.12       -0.23      6.21 o
  -7   5   1      182.73      174.73      6.74 o
  -6   5   1       64.60       66.14      4.70 o
  -5   5   1      520.07      505.46      6.96 o
  -4   5   1     5241.11     5579.53     26.37 o
  -3   5   1     5305.12     5758.12     19.07 o
  -2   5   1        3.87        3.83      1.85 o
  -1   5   1      604.77      599.63      5.24 o
   0   5   1      771.15      730.32      6.84 o
   1   5   1     1141.45     1110.82      6.40 o
   2   5   1       40.29       27.51      2.67 o
   3   5   1     1050.64     1129.76      9.53 o
   4   5   1     2222.95     2392.68     16.36 o
   5   5   1      550.65      559.52      7.61 o
   6   5   1      576.58      577.16      8.44 o
   7   5   1      135.26      115.85      6.12 o
   8   5   1        0.42        8.77      7.47 o
   9   5   1      146.28      145.83      8.51 o
  10   5   1       33.93       51.59      7.99 o
  11   5   1      237.22      238.21     11.64 o
  12   5   1        4.43       28.18      8.90 o
 -12   6   1       13.93       30.77     12.29 o
 -11   6   1       27.59       23.95      8.34 o
 -10   6   1      226.53      225.14     10.16 o
  -9   6   1       17.83       20.02      6.31 o
  -8   6   1       19.59       16.51      5.97 o
  -7   6   1      266.50      265.71      8.15 o
  -6   6   1       62.93       40.44      6.58 o
  -5   6   1      180.51      185.12      6.85 o
  -4   6   1      976.95      884.53     11.05 o
  -3   6   1      324.56      295.42      5.12 o
  -2   6   1      895.51      952.00      7.82 o
  -1   6   1     2844.61     2914.24     11.11 o
   0   6   1      516.14      520.98      4.91 o
   1   6   1       11.06       10.08      1.88 o
   2   6   1     2745.73     2785.95     13.12 o
   3   6   1      463.14      446.98      6.95 o
   4   6   1     3041.08     3154.09     19.49 o
   5   6   1        4.40        6.91      4.89 o
   6   6   1      708.54      656.45     10.27 o
   7   6   1      268.91      250.13      7.94 o
   8   6   1       17.24       18.87      6.37 o
   9   6   1      104.26      109.28      7.98 o
  10   6   1      113.60      160.93     11.66 o
  11   6   1        0.77        6.68      8.04 o
 -11   7   1        5.56        5.09      9.82 o
 -10   7   1       94.77       87.36     10.01 o
  -9   7   1      124.16      109.06      8.14 o
  -8   7   1       77.08       73.97      7.39 o
  -7   7   1       31.90       23.52      6.24 o
  -6   7   1     1102.87     1039.99     15.41 o
  -5   7   1       34.17       48.27      4.02 o
  -4   7   1        0.19       -1.16      2.84 o
  -3   7   1        0.99        0.18      2.47 o
  -2   7   1      686.71      725.94      7.31 o
  -1   7   1       89.42       73.77      2.84 o
   0   7   1      454.54      473.99      5.44 o
   1   7   1      121.02      147.80      3.38 o
   2   7   1      293.42      349.42      4.93 o
   3   7   1      533.93      511.81      7.01 o
   4   7   1      937.67      990.33     10.82 o
   5   7   1       85.48       76.56      6.07 o
   6   7   1       17.87       28.12      4.86 o
   7   7   1       43.04       41.37      9.37 o
   8   7   1        0.83        0.51      6.77 o
   9   7   1      292.22      289.77     10.88 o
  10   7   1        0.20       10.49      8.58 o
  11   7   1        2.19       12.88      9.19 o
 -11   8   1        0.08       18.68     10.61 o
 -10   8   1       33.85       46.32      8.28 o
  -9   8   1       76.91       93.55      8.61 o
  -8   8   1        0.99       10.77      6.00 o
  -7   8   1       60.63       69.29      6.40 o
  -6   8   1       18.65       32.52      5.86 o
  -5   8   1        6.49        2.37      4.20 o
  -4   8   1      533.45      563.00      8.08 o
  -3   8   1      314.26      282.36      5.57 o
  -2   8   1       78.16       71.78      3.64 o
  -1   8   1      566.93      569.37      7.10 o
   0   8   1       60.24       68.39      3.33 o
   1   8   1     3439.44     3614.45     16.97 o
   2   8   1     1194.99     1188.11     12.24 o
   3   8   1        8.20        8.29      3.01 o
   4   8   1      981.23     1008.63     12.53 o
   5   8   1      155.61      149.93      7.95 o
   6   8   1       36.14       36.26      5.11 o
   7   8   1        0.11       -3.92      6.00 o
   8   8   1       41.35       37.59      7.30 o
   9   8   1       22.03       31.98      7.34 o
  10   8   1       32.99       18.35      8.84 o
  11   8   1       22.13       29.05      9.82 o
 -11   9   1        0.12       21.47     10.50 o
 -10   9   1       57.00       65.60      8.37 o
  -9   9   1      100.19      108.58      8.80 o
  -8   9   1       12.68       31.38      6.79 o
  -7   9   1       53.67       41.76      6.58 o
  -6   9   1      732.15      765.54     12.84 o
  -5   9   1       61.41       56.94      7.19 o
  -4   9   1       21.83       25.16      3.78 o
  -3   9   1      160.55      124.33      7.37 o
  -2   9   1      437.21      418.99      8.79 o
  -1   9   1      153.04      126.21      4.43 o
   0   9   1      236.21      261.85      5.76 o
   1   9   1      297.55      300.03      5.27 o
   2   9   1       70.62       57.64      3.31 o
   3   9   1       38.80       38.97      3.59 o
   4   9   1        3.85        5.96      4.84 o
   5   9   1      439.29      412.76      9.06 o
   6   9   1      100.54       97.26      6.45 o
   7   9   1        0.01       -2.07      5.99 o
   8   9   1        6.66       10.62      7.11 o
   9   9   1       30.98       27.87      8.07 o
  10   9   1        0.31        4.44      8.27 o
 -10  10   1       19.69       25.66      8.47 o
  -9  10   1      111.65      118.94      9.06 o
  -8  10   1       45.90       40.97      8.38 o
  -7  10   1      128.34      106.69      8.01 o
  -6  10   1      219.58      205.21      9.14 o
  -5  10   1      483.15      488.86      9.36 o
  -4  10   1       53.44       58.18      6.37 o
  -3  10   1      126.08       95.54      7.11 o
  -2  10   1       86.99       59.83      3.48 o
  -1  10   1     1849.53     1951.65     14.42 o
   0  10   1       47.43       49.79      4.28 o
   1  10   1      528.60      519.95      8.80 o
   2  10   1      380.13      352.27      9.46 o
   3  10   1      495.07      514.12      9.77 o
   4  10   1      106.75      104.82      6.63 o
   5  10   1      582.49      581.30     11.26 o
   6  10   1        2.39       -5.12      5.74 o
   7  10   1       57.69       85.40      7.55 o
   8  10   1        1.16        5.23      7.05 o
   9  10   1        3.29        1.21      7.50 o
  10  10   1       30.45       22.50      8.55 o
 -10  11   1        5.29        5.05      8.65 o
  -9  11   1       70.16       56.11     10.53 o
  -8  11   1       50.64       49.38      9.37 o
  -7  11   1       13.69        3.52      7.56 o
  -6  11   1        0.96        7.56      6.36 o
  -5  11   1      127.22      121.06      9.52 o
  -4  11   1       50.86       70.59      6.51 o
  -3  11   1      196.05      168.30      8.21 o
  -2  11   1        2.43       -0.89      3.20 o
  -1  11   1        9.49       12.09      4.08 o
   0  11   1       20.49       22.23      4.62 o
   1  11   1       13.72        9.68      3.61 o
   2  11   1       21.87       12.85      3.96 o
   3  11   1        1.19       -4.22      3.89 o
   4  11   1       19.84       12.65      5.63 o
   5  11   1      132.04      148.33      7.89 o
   6  11   1      150.61      156.26      8.45 o
   7  11   1       84.50       83.77      8.15 o
   8  11   1       43.69       41.93      8.08 o
   9  11   1        1.53        4.38      7.77 o
  -9  12   1       27.32       23.87      8.44 o
  -8  12   1        5.46        4.55      8.38 o
  -7  12   1        1.16        2.88      7.35 o
  -6  12   1        5.66        4.67      6.76 o
  -5  12   1      275.55      250.97      9.86 o
  -4  12   1      112.24      111.27      7.64 o
  -3  12   1       28.70       37.92      5.78 o
  -2  12   1        1.61        2.93      5.36 o
  -1  12   1      338.07      361.06      9.60 o
   0  12   1        0.27        0.09      5.83 o
   1  12   1       41.94       40.28      5.62 o
   2  12   1       27.14       17.17      5.39 o
   3  12   1       25.81       11.64      5.27 o
   4  12   1      234.58      192.92      8.60 o
   5  12   1        1.94       -2.20      6.27 o
   6  12   1        2.85       -8.74      6.46 o
   7  12   1       34.48       32.00      7.58 o
   8  12   1        6.58        9.96     10.10 o
   9  12   1        8.64       23.35     11.80 o
  -9  13   1        6.70        8.26     11.25 o
  -8  13   1       15.20       14.22      9.83 o
  -7  13   1       26.33       30.97      7.67 o
  -6  13   1      112.94      109.60      9.10 o
  -5  13   1        0.50        1.74      6.83 o
  -4  13   1      127.54      147.59      8.64 o
  -3  13   1      118.40      123.17      6.92 o
  -2  13   1        2.77        0.92      5.73 o
  -1  13   1        9.49        8.71      6.50 o
   0  13   1        0.21       -5.36      6.07 o
   1  13   1       36.40       25.89      5.58 o
   2  13   1        1.49       -4.75      5.73 o
   3  13   1       15.01        8.85      5.93 o
   4  13   1       10.17        7.06      6.68 o
   5  13   1       36.95        7.42      7.16 o
   6  13   1       33.67       20.83      7.60 o
   7  13   1        6.41       21.34      7.84 o
   8  13   1       77.49      113.29     10.37 o
  -8  14   1        0.38       -1.91      9.02 o
  -7  14   1       30.99       29.92      8.71 o
  -6  14   1       13.82        4.20      8.34 o
  -5  14   1       14.68       35.42      7.83 o
  -4  14   1       66.11       69.37      8.12 o
  -3  14   1      293.15      283.49     10.40 o
  -2  14   1      274.76      284.08     10.26 o
  -1  14   1        5.25        2.80      6.64 o
   0  14   1       20.31       11.60      6.49 o
   1  14   1       17.64        5.09      6.67 o
   2  14   1        8.98       -4.00      6.21 o
   3  14   1      402.35      410.09     13.15 o
   4  14   1       88.87       81.34      8.33 o
   5  14   1        0.44       -8.03      7.57 o
   6  14   1       17.85       18.03      8.03 o
   7  14   1        0.08        8.77      8.54 o
   8  14   1       20.21       38.85     10.52 o
  -7  15   1       17.53       29.04     10.13 o
  -6  15   1       20.85       15.82      9.13 o
  -5  15   1       12.58       30.80      8.46 o
  -4  15   1        1.24        2.89      7.63 o
  -3  15   1       11.24       11.56      6.81 o
  -2  15   1        3.71       10.56      7.24 o
  -1  15   1        1.90        0.07      6.88 o
   0  15   1        0.02       -7.75      7.86 o
   1  15   1       27.79       18.91      7.81 o
   2  15   1      120.07      132.17      9.25 o
   3  15   1       83.72       75.18      8.47 o
   4  15   1       38.18       29.01      7.50 o
   5  15   1       67.44       67.29      8.93 o
   6  15   1       87.96       89.86      9.98 o
   7  15   1       56.52       73.98     11.07 o
  -6  16   1       19.58       15.25      9.86 o
  -5  16   1       15.25       14.34      8.98 o
  -4  16   1       52.74       49.41      8.79 o
  -3  16   1        4.45       -4.71      7.97 o
  -2  16   1      172.20      164.36     12.34 o
  -1  16   1       69.22       62.67      9.01 o
   0  16   1       69.38       73.84      9.81 o
   1  16   1      216.97      216.28     12.09 o
   2  16   1       48.84       53.79      9.87 o
   3  16   1        1.53        8.06      7.91 o
   4  16   1       24.07       19.73      7.40 o
   5  16   1       17.45        6.29      7.96 o
   6  16   1       14.39        3.53      9.54 o
  -4  17   1        1.35        4.90      9.86 o
  -3  17   1       13.71        4.08      9.53 o
  -2  17   1       32.01       24.04     10.19 o
  -1  17   1        1.13        6.80      8.26 o
   0  17   1       40.65       49.48      9.87 o
   1  17   1       15.78       22.14      9.76 o
   2  17   1        2.60        3.15      9.65 o
   3  17   1        9.54        5.46      9.58 o
   4  17   1       79.03       95.21     15.39 o
  -2  18   1        9.00        6.18     10.48 o
  -1  18   1      178.43      182.12     14.13 o
   0  18   1        1.63       13.04      9.65 o
   1  18   1       10.07       16.61      9.90 o
   2  18   1        0.03        4.89     10.40 o
 -12   0   2       10.45       -4.22     12.45 o
 -11   0   2      147.57      166.03     14.68 o
 -10   0   2       14.88       10.30      8.13 o
  -9   0   2       22.59       21.13      7.76 o
  -8   0   2       21.64       16.26      6.93 o
  -7   0   2      261.57      312.98      9.98 o
  -6   0   2     1218.58     1220.60     13.65 o
  -5   0   2      425.01      393.37      8.13 o
  -4   0   2     3337.29     3324.20     21.98 o
  -3   0   2      672.39      749.98      7.11 o
  -2   0   2    12341.59    11961.72     43.81 o
   1   0   2     9026.36     8638.26     22.53 o
   2   0   2      316.88      260.84      6.39 o
   3   0   2       39.91       53.79      3.71 o
   4   0   2      420.80      445.39      8.76 o
   5   0   2      300.99      321.42      8.82 o
   6   0   2     2462.48     2479.59     24.97 o
   7   0   2      636.11      627.99     16.83 o
   8   0   2       37.01       39.19      9.47 o
   9   0   2      261.18      269.55     13.95 o
  10   0   2       48.81       57.17     13.15 o
  11   0   2       49.12       86.41     12.47 o
  12   0   2       41.57       53.64     13.17 o
 -12   1   2       86.63       65.70     10.28 o
 -11   1   2      180.62      154.00      9.35 o
 -10   1   2        1.74        0.74      6.05 o
  -9   1   2       18.65       15.19      5.62 o
  -8   1   2      165.10      179.77      6.06 o
  -7   1   2      756.40      736.59      8.90 o
  -6   1   2      198.58      218.27      4.93 o
  -5   1   2        9.59       12.14      2.56 o
  -4   1   2      336.33      385.34      4.30 o
  -3   1   2     1656.42     1720.00      8.37 o
  -2   1   2      931.63      928.58      4.60 o
  -1   1   2     8368.13     8274.04     38.71 o
   1   1   2     1498.68     1393.63      5.17 o
   2   1   2      367.64      368.78      4.55 o
   3   1   2       11.12       13.72      1.97 o
   4   1   2      141.31      128.68      3.44 o
   5   1   2      371.99      413.92      6.77 o
   6   1   2      419.75      435.10      7.67 o
   7   1   2      619.85      597.44     10.44 o
   8   1   2        2.67       21.45     10.03 o
   9   1   2      219.61      218.29      9.01 o
  10   1   2        8.22       24.70     11.88 o
  11   1   2        0.58       37.65     10.62 o
  12   1   2        0.50       26.74      9.93 o
 -12   2   2        3.99       10.76      8.69 o
 -11   2   2        0.00        6.11      7.27 o
 -10   2   2        0.33       -0.97      8.07 o
  -9   2   2        8.13        8.69      8.78 o
  -8   2   2      177.97      160.62      6.03 o
  -7   2   2       23.34       14.65      5.30 o
  -6   2   2      180.28      157.29      4.53 o
  -5   2   2      488.34      430.30      5.52 o
  -4   2   2       22.17       16.47      2.34 o
  -3   2   2       34.47       57.93      2.14 o
  -2   2   2     2497.50     2520.87      8.16 o
  -1   2   2     9343.84     8758.13     24.09 o
   0   2   2    13276.75    12879.79     41.50 o
   1   2   2      184.18      149.33      2.84 o
   2   2   2     2244.48     2173.57     12.31 o
   3   2   2       39.08       51.49      2.43 o
   4   2   2     1381.08     1578.16      9.16 o
   5   2   2       34.74       25.76      2.72 o
   6   2   2      301.76      318.87      6.90 o
   7   2   2        0.46       -2.09      4.54 o
   8   2   2       69.77       58.62      6.51 o
   9   2   2      139.06      133.51      9.98 o
  10   2   2      174.76      148.99     10.85 o
  11   2   2       32.47       35.55      8.68 o
  12   2   2        0.07       20.32      9.51 o
 -12   3   2        4.14       15.53      9.09 o
 -11   3   2        5.87        7.50      7.60 o
 -10   3   2        0.04       -1.08      7.15 o
  -9   3   2        6.96       -0.32      6.91 o
  -8   3   2        7.46        4.40      5.71 o
  -7   3   2        2.87        7.45      3.98 o
  -6   3   2      547.42      548.16      8.14 o
  -5   3   2      583.01      517.90      6.85 o
  -4   3   2      617.98      619.05      5.88 o
  -3   3   2     2173.41     2361.04     13.09 o
  -2   3   2      985.88      993.69      5.10 o
  -1   3   2      596.70      618.44      4.07 o
   0   3   2     1334.34     1235.01      5.61 o
   1   3   2       16.18       11.67      1.83 o
   2   3   2      864.52      887.12      7.17 o
   3   3   2      144.97      177.29      3.57 o
   4   3   2       20.16        8.24      2.68 o
   5   3   2        0.50       -1.17      3.02 o
   6   3   2       38.55       38.73      3.90 o
   7   3   2       90.02       79.82      7.78 o
   8   3   2       36.84       30.24      6.33 o
   9   3   2      302.58      286.02     10.21 o
  10   3   2       13.81       18.01      8.13 o
  11   3   2        0.01       22.87      8.52 o
  12   3   2      106.93      194.04     19.68 o
 -12   4   2       14.12       30.31     10.88 o
 -11   4   2       37.11       32.33      8.79 o
 -10   4   2       24.96       16.27      6.82 o
  -9   4   2       27.35       18.13      6.28 o
  -8   4   2      398.03      369.82      9.23 o
  -7   4   2      236.59      223.97      7.35 o
  -6   4   2        2.79        0.64      3.16 o
  -5   4   2       88.21       83.90      3.43 o
  -4   4   2      737.80      822.03      6.74 o
  -3   4   2       58.91       49.99      2.14 o
  -2   4   2     1932.91     1962.89      9.43 o
  -1   4   2      465.10      467.88      4.08 o
   0   4   2      892.83      938.00      5.58 o
   1   4   2     1712.89     1614.05      8.63 o
   2   4   2      139.68      126.54      2.85 o
   3   4   2      160.09      175.42      3.45 o
   4   4   2        5.56       13.34      2.61 o
   5   4   2      208.01      219.37      6.06 o
   6   4   2        0.85        3.15      4.22 o
   7   4   2       70.79       63.85      8.35 o
   8   4   2      527.30      489.74     14.33 o
   9   4   2       47.02       45.97      7.34 o
  10   4   2       19.96       24.16      8.01 o
  11   4   2       50.14       77.72     10.58 o
 -12   5   2       26.26       56.59     16.24 o
 -11   5   2        0.47       -0.80      7.72 o
 -10   5   2      194.29      173.64      9.47 o
  -9   5   2       21.50       14.29      6.17 o
  -8   5   2      593.81      527.71     10.82 o
  -7   5   2        0.66       -1.59      3.27 o
  -6   5   2      106.67       97.64      4.89 o
  -5   5   2      930.57      901.54      8.79 o
  -4   5   2      274.09      241.25      4.26 o
  -3   5   2     1030.87     1027.36      8.33 o
  -2   5   2      535.32      537.86      4.90 o
  -1   5   2      170.54      176.87      3.00 o
   0   5   2       95.68      108.12      2.36 o
   1   5   2      974.57      985.33      6.26 o
   2   5   2        3.16        9.28      1.84 o
   3   5   2     2335.63     2388.53     16.64 o
   4   5   2      316.40      344.43      6.15 o
   5   5   2      566.86      598.68      8.49 o
   6   5   2       32.92       30.21      4.87 o
   7   5   2       48.55       54.56      6.59 o
   8   5   2      157.53      161.58      9.61 o
   9   5   2      432.53      422.20     11.60 o
  10   5   2       76.57      107.57     11.13 o
  11   5   2       40.31       54.31      8.87 o
 -12   6   2        1.64        0.72      9.69 o
 -11   6   2        0.69       -1.25      8.51 o
 -10   6   2       25.83        6.88      7.17 o
  -9   6   2       79.40       70.88      7.39 o
  -8   6   2       12.88        7.39      5.86 o
  -7   6   2      681.68      724.11     10.92 o
  -6   6   2      194.82      208.42     10.04 o
  -5   6   2        0.09        2.85      2.51 o
  -4   6   2      280.16      241.38      6.54 o
  -3   6   2      143.72      128.27      3.38 o
  -2   6   2     1694.52     1762.86     10.54 o
  -1   6   2      148.34      106.44      2.55 o
   0   6   2      302.30      322.87      4.17 o
   1   6   2      121.46      132.94      2.89 o
   2   6   2       41.87       55.34      2.50 o
   3   6   2      582.84      596.88      8.23 o
   4   6   2       68.74       65.69      4.07 o
   5   6   2        5.29        5.24      3.41 o
   6   6   2      258.98      231.63      9.28 o
   7   6   2        1.41        3.35      6.34 o
   8   6   2      154.61      138.04      9.09 o
   9   6   2       22.74       32.63      8.24 o
  10   6   2        5.50       34.74      9.04 o
  11   6   2      112.58      110.23      9.88 o
 -11   7   2       24.72       35.52     12.78 o
 -10   7   2        2.34       20.27     12.44 o
  -9   7   2        1.65        1.24      6.83 o
  -8   7   2       26.63        7.61      6.19 o
  -7   7   2       33.83       42.23      5.20 o
  -6   7   2      150.02      163.07     10.38 o
  -5   7   2        8.50        8.61      3.89 o
  -4   7   2      312.64      277.71      6.72 o
  -3   7   2        6.21        1.95      2.78 o
  -2   7   2       77.18       74.02      3.49 o
  -1   7   2       98.75      109.11      3.42 o
   0   7   2     1553.60     1636.16      9.73 o
   1   7   2        8.40        3.06      2.16 o
   2   7   2       19.69       16.58      2.42 o
   3   7   2      234.88      214.91      4.44 o
   4   7   2       16.22       10.42      2.97 o
   5   7   2      113.17      114.18      5.67 o
   6   7   2       41.75       30.62      5.28 o
   7   7   2        0.17       -8.38      5.86 o
   8   7   2        2.44        7.54      6.41 o
   9   7   2       10.58        6.77      7.73 o
  10   7   2       11.53       21.40      8.46 o
  11   7   2       35.28       48.09     10.13 o
 -11   8   2       42.30       69.93     10.46 o
 -10   8   2       62.84       68.55      9.37 o
  -9   8   2      220.51      217.66     11.03 o
  -8   8   2       91.65       84.59      7.55 o
  -7   8   2      583.71      573.19     11.44 o
  -6   8   2      300.27      290.57      8.52 o
  -5   8   2       31.70       23.56      3.05 o
  -4   8   2      128.59      146.43      5.81 o
  -3   8   2        1.23        6.50      2.84 o
  -2   8   2       47.80       80.36      3.99 o
  -1   8   2      241.67      245.88      5.36 o
   0   8   2      285.72      297.73      5.58 o
   1   8   2        2.82       -0.57      2.42 o
   2   8   2      561.18      541.53      7.07 o
   3   8   2        8.41       10.47      2.24 o
   4   8   2       96.96       80.57      4.75 o
   5   8   2      110.55      112.79      6.29 o
   6   8   2       39.40       25.86      5.61 o
   7   8   2       92.89       85.04      8.37 o
   8   8   2      170.88      151.91      8.53 o
   9   8   2       30.40       18.32      7.53 o
  10   8   2        0.16        6.71      9.13 o
  11   8   2        5.78       24.61     10.06 o
 -11   9   2       73.70       97.14     12.08 o
 -10   9   2       45.25       56.39      8.13 o
  -9   9   2       16.81       30.33      7.51 o
  -8   9   2      111.34      115.04      7.81 o
  -7   9   2        0.68        2.70      6.14 o
  -6   9   2      971.43      938.80     13.86 o
  -5   9   2     1078.93     1005.23     13.84 o
  -4   9   2      240.56      222.34      6.72 o
  -3   9   2       98.83       83.57      3.62 o
  -2   9   2      210.48      215.01      6.00 o
  -1   9   2        5.69        1.45      3.01 o
   0   9   2        3.71        1.79      3.29 o
   1   9   2       27.15       27.17      3.01 o
   2   9   2      166.62      175.08      4.41 o
   3   9   2       73.36       66.31      4.85 o
   4   9   2      290.76      270.59      8.81 o
   5   9   2      401.08      383.31      9.48 o
   6   9   2       24.01       17.59      5.43 o
   7   9   2       42.66       58.63      7.30 o
   8   9   2        2.09        0.82      6.53 o
   9   9   2        2.30        0.63      7.99 o
  10   9   2        8.65        5.17      8.94 o
 -10  10   2        8.07       15.46      8.33 o
  -9  10   2        8.74       10.90      7.37 o
  -8  10   2        0.05        6.10      7.06 o
  -7  10   2       86.36       78.38      7.49 o
  -6  10   2      323.51      293.41     10.01 o
  -5  10   2      123.86       97.86      7.73 o
  -4  10   2       34.78       37.63      5.22 o
  -3  10   2       46.35       53.78      5.67 o
  -2  10   2       32.20       25.00      3.62 o
  -1  10   2        8.67        7.82      3.58 o
   0  10   2      498.61      514.86      8.71 o
   1  10   2        0.79        0.72      3.14 o
   2  10   2        7.75        8.57      3.46 o
   3  10   2      209.65      205.86      7.01 o
   4  10   2       33.90       37.35      5.33 o
   5  10   2      153.40      137.00      7.46 o
   6  10   2      123.39      107.98      6.43 o
   7  10   2      122.46      104.78      7.26 o
   8  10   2        0.05        1.56      8.32 o
   9  10   2       15.46       15.61      8.32 o
  10  10   2        2.88        8.00      9.79 o
 -10  11   2       14.21       25.64      9.23 o
  -9  11   2        6.61        8.10      8.22 o
  -8  11   2        9.14        3.70      8.06 o
  -7  11   2       30.63       12.15      7.32 o
  -6  11   2        0.76      -10.15      6.91 o
  -5  11   2       77.65       74.44      9.04 o
  -4  11   2      546.25      532.04     12.64 o
  -3  11   2       77.27       83.96      5.32 o
  -2  11   2       75.73       69.78      4.55 o
  -1  11   2      188.89      200.57      6.32 o
   0  11   2      192.09      188.68      6.51 o
   1  11   2       17.92       14.05      3.46 o
   2  11   2      102.86      123.54      5.19 o
   3  11   2      816.03      858.54     15.31 o
   4  11   2        4.00        7.77      5.54 o
   5  11   2      284.82      289.81      9.41 o
   6  11   2        0.49        3.93      6.39 o
   7  11   2       95.00      105.18      7.99 o
   8  11   2        6.95        6.16      7.12 o
   9  11   2       16.12       30.57      9.96 o
  -9  12   2      112.27      129.31     12.85 o
  -8  12   2        6.14       -6.72      8.33 o
  -7  12   2       13.07        0.02      7.22 o
  -6  12   2        1.35        2.39      6.94 o
  -5  12   2      163.43      162.23      8.62 o
  -4  12   2        0.21        3.09      5.45 o
  -3  12   2        0.03       -0.96      4.62 o
  -2  12   2        5.21        3.21      5.48 o
  -1  12   2       21.59       24.21      5.53 o
   0  12   2       53.64       50.88      6.27 o
   1  12   2       10.25        7.19      5.22 o
   2  12   2       54.31       43.51      5.69 o
   3  12   2        0.04       -4.93      5.37 o
   4  12   2        2.94        2.18      5.89 o
   5  12   2      420.58      403.41     11.45 o
   6  12   2       39.09       30.05      6.84 o
   7  12   2        4.61       10.82      7.25 o
   8  12   2       34.44       45.49      8.88 o
   9  12   2       81.28      124.77     12.46 o
  -9  13   2       34.48       42.92     10.75 o
  -8  13   2       14.62       24.48     11.50 o
  -7  13   2        8.69       16.25      7.61 o
  -6  13   2        2.88        8.45      7.12 o
  -5  13   2        6.19        8.26      6.67 o
  -4  13   2        8.49        9.76      5.98 o
  -3  13   2      163.73      174.84      7.59 o
  -2  13   2      103.31       94.66      6.67 o
  -1  13   2       20.23       16.84      5.78 o
   0  13   2       23.96       17.32      5.71 o
   1  13   2        0.44        2.72      5.27 o
   2  13   2       20.10       11.98      5.73 o
   3  13   2      654.38      687.19     14.75 o
   4  13   2      326.50      368.21     11.39 o
   5  13   2      104.76       76.12      8.27 o
   6  13   2        2.61        0.54      7.32 o
   7  13   2       10.65       22.82      8.03 o
   8  13   2        4.13       22.96     10.07 o
  -8  14   2        5.79       22.78     14.73 o
  -7  14   2       13.14       29.54      8.51 o
  -6  14   2       13.99       15.92      8.32 o
  -5  14   2        7.07        9.45      7.30 o
  -4  14   2        3.48        2.52      6.87 o
  -3  14   2        8.54        5.44      5.69 o
  -2  14   2       72.85       79.46      7.68 o
  -1  14   2       46.14       45.99      7.19 o
   0  14   2       13.28        9.57      6.44 o
   1  14   2        0.25       -4.83      5.93 o
   2  14   2      144.69      117.58      8.20 o
   3  14   2      114.32      118.42      8.90 o
   4  14   2      240.13      301.17     11.31 o
   5  14   2       38.79       27.96      7.73 o
   6  14   2       72.62       66.02      8.73 o
   7  14   2       31.36       39.59      9.38 o
  -7  15   2       37.33       54.86     10.93 o
  -6  15   2        1.01        3.44      8.97 o
  -5  15   2       17.82       24.18      8.51 o
  -4  15   2        4.90       -0.11      7.67 o
  -3  15   2       19.20       17.50      7.60 o
  -2  15   2      167.42      167.36     10.34 o
  -1  15   2       29.65       22.75      7.27 o
   0  15   2        0.56       -2.15      8.07 o
   1  15   2        2.32      -11.78      7.86 o
   2  15   2       23.71       15.12      8.31 o
   3  15   2      359.92      337.35     12.77 o
   4  15   2        8.88        8.16      7.12 o
   5  15   2        1.01      -11.69      7.79 o
   6  15   2        0.14       -4.93      8.73 o
  -6  16   2       33.61       45.41     11.07 o
  -5  16   2        5.86       20.95      8.81 o
  -4  16   2        0.39        4.47      8.55 o
  -3  16   2       18.33       15.99      8.89 o
  -2  16   2       11.02       17.70      9.02 o
  -1  16   2       23.89       18.50      7.96 o
   0  16   2       19.32        8.78      8.20 o
   1  16   2      103.36      109.83     10.02 o
   2  16   2        1.75       -2.64      9.53 o
   3  16   2      104.73      114.54     10.66 o
   4  16   2        1.89        1.82      8.03 o
   5  16   2        1.47       -3.80      8.63 o
  -4  17   2        4.39       11.06      9.90 o
  -3  17   2        0.11       -2.83     10.32 o
  -2  17   2        0.27       -7.57      9.68 o
  -1  17   2       54.08       53.74      9.44 o
   0  17   2       65.60       72.35      9.79 o
   1  17   2       19.28       18.29      9.55 o
   2  17   2        7.48       21.70      9.98 o
   3  17   2        6.19       22.30     10.37 o
   4  17   2       18.98       20.68     10.51 o
  -2  18   2        6.41       -2.42     10.08 o
  -1  18   2       14.94        7.98     10.59 o
   0  18   2       12.42       17.07      9.95 o
   1  18   2        9.23       19.12     10.27 o
 -12   1   3       12.87       10.41      8.49 o
 -11   1   3       17.68        7.39      7.68 o
 -10   1   3      132.71      125.18      7.25 o
  -9   1   3        9.20       -0.78      6.50 o
  -8   1   3       55.09       51.97      6.24 o
  -7   1   3        0.26        1.62      5.00 o
  -6   1   3      609.91      595.60      7.51 o
  -5   1   3      102.94       88.92      3.35 o
  -4   1   3      206.55      228.12      3.78 o
  -3   1   3     2602.02     2684.37     10.12 o
  -2   1   3    16336.98    16304.97     44.78 o
  -1   1   3      426.01      383.75      3.43 o
   0   1   3      418.43      402.20      4.35 o
   1   1   3      192.67      201.36      4.10 o
   2   1   3     1200.88     1203.09      8.57 o
   3   1   3     1140.18     1076.93      6.52 o
   4   1   3      255.57      266.04      4.48 o
   5   1   3       33.44       37.74      3.69 o
   6   1   3      246.19      215.04      6.51 o
   7   1   3      194.84      198.90      8.36 o
   8   1   3       87.24       82.60      7.98 o
   9   1   3      139.33      144.14      9.04 o
  10   1   3       10.30       22.84      8.67 o
  11   1   3        1.72       11.03      9.15 o
  12   1   3       22.25       50.29     10.48 o
 -12   2   3        0.03       11.67      8.24 o
 -11   2   3       20.98       27.27      7.67 o
 -10   2   3        0.18        2.39      7.26 o
  -9   2   3       38.50       47.98      9.61 o
  -8   2   3        8.16       -3.53      6.29 o
  -7   2   3       12.85        5.22      4.48 o
  -6   2   3       28.65       20.88      3.36 o
  -5   2   3      485.12      430.22      6.00 o
  -4   2   3        0.03        5.07      2.11 o
  -3   2   3     4957.44     4930.94     23.91 o
  -2   2   3     3120.88     3146.57     16.04 o
  -1   2   3     1624.92     1587.98      7.28 o
   0   2   3    11432.37    11269.82     27.77 o
   1   2   3      221.52      220.40      3.10 o
   2   2   3      913.91      862.84      6.00 o
   3   2   3      148.19      168.33      3.26 o
   4   2   3      496.31      500.10      5.90 o
   5   2   3      192.06      203.01      4.48 o
   6   2   3      649.45      611.44      8.43 o
   7   2   3       14.27       14.05      4.82 o
   8   2   3     1046.41     1018.46     13.01 o
   9   2   3       38.35       34.56      8.43 o
  10   2   3       34.69       48.27     11.07 o
  11   2   3        8.87        4.71     11.47 o
 -12   3   3        6.06       26.34     10.96 o
 -11   3   3       53.81       80.69     10.83 o
 -10   3   3        1.45        7.44      8.18 o
  -9   3   3       64.22       41.18      6.15 o
  -8   3   3      109.59      102.83      6.55 o
  -7   3   3       24.20       28.84      6.17 o
  -6   3   3       65.85       84.12      4.25 o
  -5   3   3      410.17      391.43      5.79 o
  -4   3   3      982.54      994.53      7.47 o
  -3   3   3        4.72        2.98      1.67 o
  -2   3   3     1151.60     1085.37      5.69 o
  -1   3   3     1383.58     1368.68      6.91 o
   0   3   3     3063.40     3096.39     12.69 o
   1   3   3        0.07        3.02      1.60 o
   2   3   3      968.67      970.83      6.49 o
   3   3   3     1967.30     2063.81     10.57 o
   4   3   3     1864.51     1843.76     13.57 o
   5   3   3      189.09      208.28      4.90 o
   6   3   3      321.32      312.96      8.41 o
   7   3   3        8.35        8.63      5.32 o
   8   3   3       33.52       33.62      6.56 o
   9   3   3       10.48       -1.35      6.70 o
  10   3   3        4.62        3.99      8.44 o
  11   3   3        1.94        5.21      8.79 o
 -12   4   3       31.09       41.35     11.81 o
 -11   4   3       13.78       27.85     10.01 o
 -10   4   3        8.09       -3.38      7.06 o
  -9   4   3       78.45       61.87      6.57 o
  -8   4   3      539.96      475.75     11.31 o
  -7   4   3       86.03       97.83      4.99 o
  -6   4   3      963.95      942.29     10.34 o
  -5   4   3      131.28      124.64      3.75 o
  -4   4   3      169.59      149.99      3.53 o
  -3   4   3     3047.02     3039.51     14.67 o
  -2   4   3      219.99      235.40      3.22 o
  -1   4   3      161.05      142.03      2.89 o
   0   4   3     2396.09     2405.06     11.59 o
   1   4   3     1220.23     1277.51      7.98 o
   2   4   3       45.54       38.85      2.24 o
   3   4   3     1217.55     1239.01      8.75 o
   4   4   3       19.54       15.96      3.08 o
   5   4   3       56.48       60.21      4.88 o
   6   4   3        0.01       10.24      6.25 o
   7   4   3      131.61      121.46      5.74 o
   8   4   3       42.73       32.29      7.44 o
   9   4   3      141.89      145.87      9.47 o
  10   4   3       11.34       34.78     14.51 o
  11   4   3        9.70       44.83     15.87 o
 -12   5   3        0.26       11.88     11.74 o
 -11   5   3        1.32       -1.78      7.61 o
 -10   5   3        2.77      -10.33      7.49 o
  -9   5   3        0.92       -3.79      6.23 o
  -8   5   3      441.60      434.16     10.04 o
  -7   5   3      125.29      103.38      5.70 o
  -6   5   3      355.49      362.93      8.40 o
  -5   5   3       39.35       36.70      2.88 o
  -4   5   3       18.81       15.94      2.47 o
  -3   5   3      167.06      202.55      3.90 o
  -2   5   3       32.17       37.06      2.42 o
  -1   5   3      257.78      219.67      3.90 o
   0   5   3      610.52      611.82      5.04 o
   1   5   3      401.32      383.15      4.35 o
   2   5   3     2065.47     2182.48      9.83 o
   3   5   3     1855.78     2004.85     10.60 o
   4   5   3      911.41      908.25     10.80 o
   5   5   3      218.40      197.97      7.56 o
   6   5   3        2.82       11.69      5.68 o
   7   5   3      271.15      282.01     13.84 o
   8   5   3        0.02       12.64      7.39 o
   9   5   3       92.65       93.05     10.40 o
  10   5   3      225.87      237.04     15.98 o
  11   5   3      105.85      166.38     16.85 o
 -12   6   3       19.00        7.61      9.33 o
 -11   6   3       27.38       21.00      8.66 o
 -10   6   3       19.57       -2.79      8.29 o
  -9   6   3       37.36       15.67      6.71 o
  -8   6   3      104.55       91.10      6.99 o
  -7   6   3        0.01       -2.33      3.97 o
  -6   6   3       58.39       68.89      5.15 o
  -5   6   3      365.34      369.93      6.38 o
  -4   6   3      631.97      669.30      8.72 o
  -3   6   3      405.85      416.11      5.91 o
  -2   6   3      187.92      219.28      3.97 o
  -1   6   3     2007.18     1952.87     11.33 o
   0   6   3      393.05      384.33      4.96 o
   1   6   3      306.03      312.42      4.43 o
   2   6   3      115.97      103.96      3.23 o
   3   6   3       21.50       10.72      2.60 o
   4   6   3      804.57      875.06      8.96 o
   5   6   3        0.08        3.69      4.40 o
   6   6   3       10.16       15.14      5.42 o
   7   6   3       35.73       23.01      6.02 o
   8   6   3       16.11       14.32      6.00 o
   9   6   3      119.76      136.02      9.10 o
  10   6   3       42.91       67.05      8.77 o
  11   6   3        5.58       18.20      9.41 o
 -11   7   3       58.36       73.01     14.85 o
 -10   7   3      157.48      152.92     15.94 o
  -9   7   3       16.53       10.33      7.56 o
  -8   7   3       90.80       86.36      7.37 o
  -7   7   3     1211.27     1143.85     21.22 o
  -6   7   3        2.56        2.91      4.45 o
  -5   7   3      854.15      879.10     12.01 o
  -4   7   3      137.46      124.61      4.43 o
  -3   7   3       13.04       12.22      2.85 o
  -2   7   3       19.16       34.64      3.02 o
  -1   7   3      939.75      974.01      8.70 o
   0   7   3        2.01       -0.40      1.74 o
   1   7   3      809.68      817.25      7.20 o
   2   7   3      287.39      285.09      5.51 o
   3   7   3      478.36      426.68      6.54 o
   4   7   3      219.50      200.71      4.83 o
   5   7   3      148.45      119.32      6.23 o
   6   7   3        0.02        3.46      4.71 o
   7   7   3      314.72      289.41      9.10 o
   8   7   3      115.27       96.82      7.52 o
   9   7   3        0.78        1.88      7.88 o
  10   7   3        2.39       16.47      8.67 o
  11   7   3       83.57      100.75     11.01 o
 -11   8   3        1.23        4.42      8.78 o
 -10   8   3       34.72       32.57      8.28 o
  -9   8   3       20.04       26.51     10.63 o
  -8   8   3        7.00       11.08      6.99 o
  -7   8   3        1.07       15.88      8.97 o
  -6   8   3        0.43       -3.61      6.80 o
  -5   8   3        4.43        5.16      4.82 o
  -4   8   3       35.04       40.15      4.77 o
  -3   8   3     1369.84     1306.02     15.76 o
  -2   8   3       98.42      113.10      4.27 o
  -1   8   3      295.76      321.74      5.76 o
   0   8   3       19.54       27.46      2.74 o
   1   8   3        3.31        3.98      2.42 o
   2   8   3      292.29      258.75      4.63 o
   3   8   3       90.35       87.24      4.26 o
   4   8   3        2.36        0.27      3.08 o
   5   8   3      120.15      106.32      5.77 o
   6   8   3       22.65       17.28      6.75 o
   7   8   3        8.39        4.57      6.21 o
   8   8   3       10.11       11.54      7.86 o
   9   8   3        2.07       12.80      7.43 o
  10   8   3       21.31       15.41      9.28 o
 -11   9   3       31.84       59.19     10.95 o
 -10   9   3       40.20       37.62      8.56 o
  -9   9   3       36.02       30.37      7.56 o
  -8   9   3        0.36       -2.16      6.84 o
  -7   9   3      126.08      119.27      8.02 o
  -6   9   3       93.46       94.19      8.31 o
  -5   9   3       43.20       37.06      6.83 o
  -4   9   3       34.42       20.45      5.77 o
  -3   9   3        7.08        2.56      3.79 o
  -2   9   3       69.46       65.97      4.05 o
  -1   9   3      576.48      624.67      9.44 o
   0   9   3       77.35       78.88      4.17 o
   1   9   3       23.54       18.84      3.11 o
   2   9   3        0.43       -3.78      3.26 o
   3   9   3       56.55       54.26      4.08 o
   4   9   3       50.75       44.09      4.15 o
   5   9   3       38.89       45.47      5.81 o
   6   9   3       39.44       45.03      5.73 o
   7   9   3       62.41       44.67      6.58 o
   8   9   3        1.18       -0.25      6.90 o
   9   9   3       10.72       13.82      9.09 o
  10   9   3        9.35       24.12      9.85 o
 -10  10   3        3.65       20.98      8.27 o
  -9  10   3       24.14       32.05      8.06 o
  -8  10   3        0.63        7.85      6.92 o
  -7  10   3       57.61       48.32      7.00 o
  -6  10   3       29.56       12.41      6.45 o
  -5  10   3        1.84       -8.69      7.51 o
  -4  10   3       23.59       19.67      6.05 o
  -3  10   3       56.06       64.79      5.51 o
  -2  10   3      231.25      219.39      7.31 o
  -1  10   3      615.45      665.53     10.20 o
   0  10   3       36.94       31.75      3.90 o
   1  10   3        5.44        1.59      3.40 o
   2  10   3        0.39       -2.72      3.66 o
   3  10   3        3.81        3.03      4.26 o
   4  10   3      285.65      278.07      8.27 o
   5  10   3        0.65       -0.26      5.50 o
   6  10   3       15.64       18.51      5.11 o
   7  10   3        9.43       17.11      6.01 o
   8  10   3        0.21        0.14     10.15 o
   9  10   3       14.54       11.41      9.44 o
 -10  11   3       97.35      113.99     10.65 o
  -9  11   3       21.43       29.46      8.14 o
  -8  11   3       65.68       46.72      8.15 o
  -7  11   3       42.30       27.52      7.47 o
  -6  11   3      114.99       86.44      8.15 o
  -5  11   3        1.00        1.87      6.79 o
  -4  11   3      105.51      102.32      7.59 o
  -3  11   3      115.81      114.11      6.36 o
  -2  11   3       26.07       22.33      4.67 o
  -1  11   3        0.08       -1.53      4.54 o
   0  11   3       16.36       15.55      3.90 o
   1  11   3        6.20        4.33      3.74 o
   2  11   3       33.62       27.34      4.73 o
   3  11   3        0.06        5.97      4.76 o
   4  11   3        0.08        2.00      5.44 o
   5  11   3      110.30      106.53      7.43 o
   6  11   3       41.03       41.55      6.07 o
   7  11   3        0.09       16.91      7.66 o
   8  11   3       11.93       29.07     13.24 o
   9  11   3        8.54        6.20     10.19 o
  -9  12   3        4.30       15.99     10.00 o
  -8  12   3        7.16        8.14      8.18 o
  -7  12   3        4.49       -7.70      7.82 o
  -6  12   3      195.76      192.01      9.99 o
  -5  12   3        2.47       -2.34      6.32 o
  -4  12   3       69.77       81.02      6.50 o
  -3  12   3       36.12       22.57      5.16 o
  -2  12   3       46.79       40.64      6.23 o
  -1  12   3        5.27        4.06      5.14 o
   0  12   3        2.62        6.46      5.08 o
   1  12   3       15.03        9.40      5.35 o
   2  12   3      274.81      313.27      9.14 o
   3  12   3       42.53       50.41      6.28 o
   4  12   3      190.71      209.72      8.71 o
   5  12   3       49.42       39.73      6.73 o
   6  12   3        0.74       -0.28      6.78 o
   7  12   3       15.93       23.03      8.26 o
   8  12   3        1.83        6.71      9.92 o
  -9  13   3        3.75       -8.19      9.39 o
  -8  13   3        0.06        4.49      8.21 o
  -7  13   3       14.25       22.30      7.70 o
  -6  13   3       16.15       15.50      7.28 o
  -5  13   3       28.35       31.31      7.23 o
  -4  13   3       39.39       37.51      6.38 o
  -3  13   3       13.84        3.75      5.80 o
  -2  13   3       11.97       10.23      5.60 o
  -1  13   3        0.00       -1.36      6.50 o
   0  13   3       30.91       18.93      6.03 o
   1  13   3       25.68       13.33      5.40 o
   2  13   3      158.88      169.06      8.23 o
   3  13   3      306.11      337.77     11.44 o
   4  13   3       89.58       93.30      7.82 o
   5  13   3        7.95        3.74      7.02 o
   6  13   3       20.57       17.03      7.89 o
   7  13   3        3.72        6.12      8.67 o
   8  13   3        4.70       -1.55     10.61 o
  -8  14   3       25.57       44.33     12.16 o
  -7  14   3       32.93       47.18      9.09 o
  -6  14   3       35.27       46.51      9.04 o
  -5  14   3       16.46       17.71      7.41 o
  -4  14   3       69.74       72.30      8.71 o
  -3  14   3        9.07        2.12      7.03 o
  -2  14   3        6.41        0.59      6.58 o
  -1  14   3       49.79       44.13      7.20 o
   0  14   3        0.11       -4.77      6.67 o
   1  14   3       67.14       47.72      7.04 o
   2  14   3        8.42        6.10      6.52 o
   3  14   3       18.56       18.40      7.26 o
   4  14   3       89.56      108.38      8.58 o
   5  14   3       15.39        6.65      7.90 o
   6  14   3       37.56       29.81      8.55 o
   7  14   3       14.57       19.86      9.41 o
  -7  15   3        0.00       12.48      9.73 o
  -6  15   3       24.92       24.36      9.72 o
  -5  15   3       10.67       14.40      8.16 o
  -4  15   3       19.79       23.90      8.57 o
  -3  15   3        3.77        1.14      7.89 o
  -2  15   3       11.98        6.16      7.23 o
  -1  15   3        1.04       -1.20      7.29 o
   0  15   3       30.10       25.40      7.76 o
   1  15   3       35.34       15.82      7.61 o
   2  15   3        4.95        3.45      8.69 o
   3  15   3       33.27       34.22      8.35 o
   4  15   3      162.70      177.88     10.90 o
   5  15   3       39.99       17.07      8.54 o
   6  15   3        1.61       -6.48      8.87 o
  -6  16   3        9.08       18.85     10.60 o
  -5  16   3       13.46       21.67      9.00 o
  -4  16   3        1.27        7.77      9.30 o
  -3  16   3       12.71       15.39      8.95 o
  -2  16   3       90.74       80.66      9.15 o
  -1  16   3        0.00       -4.69      8.22 o
   0  16   3       35.63       47.72      8.59 o
   1  16   3        4.62        3.49      8.71 o
   2  16   3       80.73       92.51     11.65 o
   3  16   3       17.73       16.30      9.29 o
   4  16   3        1.11       -1.16      9.09 o
   5  16   3        0.00       -9.75      9.98 o
  -4  17   3        0.86        9.93     10.07 o
  -3  17   3        1.59        1.02     10.21 o
  -2  17   3        1.36        5.25      9.39 o
  -1  17   3        0.10        5.25      9.03 o
   0  17   3       16.08       22.32      8.80 o
   1  17   3       34.46       26.75      9.98 o
   2  17   3        1.84        3.12     11.21 o
   3  17   3        0.79        3.00     10.65 o
  -1  18   3        7.08        0.72     10.14 o
   0  18   3       70.72       79.63     11.76 o
 -12   0   4        0.61       -9.38     11.50 o
 -11   0   4      140.89      124.69     19.31 o
 -10   0   4      455.51      431.05     18.68 o
  -9   0   4        0.09       12.72      7.54 o
  -8   0   4        1.06        9.52      6.45 o
  -7   0   4      201.36      203.57      8.72 o
  -6   0   4      160.15      154.63      6.79 o
  -5   0   4      299.98      312.11      8.57 o
  -4   0   4      182.90      166.25      5.15 o
  -3   0   4       17.87       21.59      3.07 o
  -2   0   4     3094.76     3096.14     20.24 o
  -1   0   4     1380.03     1470.47     13.16 o
   0   0   4     2285.07     2374.83     17.71 o
   1   0   4     6937.01     6994.94     52.35 o
   2   0   4       22.87       19.34      2.92 o
   3   0   4      164.66      163.87      4.87 o
   4   0   4     1127.02     1086.83     12.94 o
   5   0   4        2.96        1.11      3.63 o
   6   0   4      357.98      339.26     15.14 o
   7   0   4      322.14      354.94     12.92 o
   8   0   4       86.08       96.52      8.90 o
   9   0   4      212.23      200.43     11.13 o
  10   0   4        3.55        9.88     11.22 o
  11   0   4       79.14       72.88     13.84 o
 -12   1   4       15.25       18.17     10.81 o
 -11   1   4      111.44      102.04     11.65 o
 -10   1   4      100.78       78.77      7.33 o
  -9   1   4       31.97       37.52      6.87 o
  -8   1   4      226.77      240.73     11.44 o
  -7   1   4       10.17       12.31      5.50 o
  -6   1   4       32.72       29.21      3.84 o
  -5   1   4      844.04      831.87      8.54 o
  -4   1   4       28.29       31.80      2.51 o
  -3   1   4      539.68      534.74      4.58 o
  -2   1   4     1589.84     1715.76      8.14 o
  -1   1   4      112.51       98.69      3.05 o
   0   1   4       62.08       44.91      2.58 o
   1   1   4      236.86      162.31      3.09 o
   2   1   4      109.65      107.89      2.23 o
   3   1   4      199.63      230.10      3.84 o
   4   1   4       97.80       94.57      3.46 o
   5   1   4      320.71      320.96      6.18 o
   6   1   4      177.64      174.59      6.85 o
   7   1   4      341.01      369.51      8.45 o
   8   1   4      104.91      109.81      6.69 o
   9   1   4       29.09       33.98      6.08 o
  10   1   4        6.06       10.95      7.96 o
  11   1   4      142.59      133.51     10.84 o
 -12   2   4       56.42       59.36      8.86 o
 -11   2   4      104.51      137.15      9.60 o
 -10   2   4       46.18       43.50      6.84 o
  -9   2   4      277.87      292.05     11.04 o
  -8   2   4      367.80      416.36     10.51 o
  -7   2   4        0.65        5.73      4.03 o
  -6   2   4       34.23       32.91      3.74 o
  -5   2   4      220.20      216.76      4.40 o
  -4   2   4      867.57      865.90      6.81 o
  -3   2   4       56.25       64.85      2.43 o
  -2   2   4     3094.15     3081.21     14.15 o
  -1   2   4      641.45      645.71      4.74 o
   0   2   4     5934.26     5780.67     29.83 o
   1   2   4     3113.85     3064.61     16.04 o
   2   2   4        2.00        1.96      1.68 o
   3   2   4      182.17      173.38      3.49 o
   4   2   4      840.98      890.97      8.14 o
   5   2   4        0.19        6.67      3.14 o
   6   2   4       27.07       14.22      5.28 o
   7   2   4      827.37      803.07     11.54 o
   8   2   4        4.52        5.30      6.46 o
   9   2   4        2.91        8.46      8.02 o
  10   2   4        5.95        3.39      9.81 o
  11   2   4        0.90       -2.09      9.50 o
 -12   3   4        6.64       29.41      8.21 o
 -11   3   4      268.89      277.09     10.63 o
 -10   3   4      216.30      201.06      9.06 o
  -9   3   4       25.86       33.34      5.77 o
  -8   3   4      291.60      299.42      8.44 o
  -7   3   4      108.00      110.08      5.38 o
  -6   3   4      143.15      170.97      5.55 o
  -5   3   4       30.63       27.80      2.62 o
  -4   3   4      898.58      905.75      7.23 o
  -3   3   4       95.63       50.15      2.62 o
  -2   3   4     4724.66     4718.79     21.41 o
  -1   3   4      905.50      884.42      5.79 o
   0   3   4        1.88        1.96      1.76 o
   1   3   4        0.50        1.70      1.93 o
   2   3   4     1124.88     1226.03      8.97 o
   3   3   4       23.37       11.42      2.32 o
   4   3   4      217.69      215.47      4.73 o
   5   3   4       56.50       52.35      5.05 o
   6   3   4      431.49      398.30      8.91 o
   7   3   4      124.88      124.65     10.49 o
   8   3   4      983.25      960.99     15.49 o
   9   3   4        0.10       -3.71      7.17 o
  10   3   4       71.90       73.27     14.42 o
  11   3   4       26.05       16.77     12.53 o
 -12   4   4       13.39       32.93      8.46 o
 -11   4   4      116.46      115.68      9.31 o
 -10   4   4      175.49      157.80      8.90 o
  -9   4   4       13.91        7.75      6.11 o
  -8   4   4       88.18       76.55      6.04 o
  -7   4   4       25.02       22.69      4.58 o
  -6   4   4      295.85      292.15      6.18 o
  -5   4   4      107.43       83.24      3.70 o
  -4   4   4       24.36       20.49      2.34 o
  -3   4   4      583.21      616.10      5.74 o
  -2   4   4    10603.56    10543.58     34.10 o
  -1   4   4      198.92      180.88      3.30 o
   0   4   4       47.28       41.23      2.24 o
   1   4   4      547.38      596.21      5.14 o
   2   4   4       90.16      108.57      2.68 o
   3   4   4      196.08      232.98      4.13 o
   4   4   4      104.22      107.62      3.94 o
   5   4   4        2.76       14.88      5.65 o
   6   4   4      113.00      121.77      8.81 o
   7   4   4      571.25      570.69     10.84 o
   8   4   4       61.80       66.49      7.67 o
   9   4   4        0.61        8.39      8.31 o
  10   4   4       38.86       63.08     15.33 o
  11   4   4       59.32       76.32     16.55 o
 -12   5   4       42.46       57.85      9.80 o
 -11   5   4       17.11       15.20      8.10 o
 -10   5   4      124.84       96.06      8.22 o
  -9   5   4        9.23       16.58      6.32 o
  -8   5   4      112.09      104.08      6.23 o
  -7   5   4        3.19       11.26      4.96 o
  -6   5   4       14.03        8.98      3.28 o
  -5   5   4       43.88       49.84      3.30 o
  -4   5   4     1503.72     1548.39     11.52 o
  -3   5   4      327.08      316.39      4.82 o
  -2   5   4      232.61      236.06      4.07 o
  -1   5   4     1295.71     1375.59      8.68 o
   0   5   4      408.53      461.29      5.13 o
   1   5   4      304.37      301.00      4.20 o
   2   5   4      104.41      114.10      3.32 o
   3   5   4     1464.18     1577.69      9.36 o
   4   5   4      558.56      604.42      8.20 o
   5   5   4        8.27       17.91      5.83 o
   6   5   4      127.21      121.14      7.93 o
   7   5   4       66.83       63.28      8.40 o
   8   5   4      100.02      128.55      9.68 o
   9   5   4      275.64      281.79     15.37 o
  10   5   4        7.12       32.61     11.15 o
  11   5   4       10.24       20.71     10.68 o
 -12   6   4       72.46       84.13     11.82 o
 -11   6   4       41.94       26.84      8.45 o
 -10   6   4        8.02       -6.78      8.21 o
  -9   6   4        8.04       12.11      6.89 o
  -8   6   4     1337.22     1283.36     17.79 o
  -7   6   4       15.32       13.83      6.75 o
  -6   6   4        8.55       17.96      4.61 o
  -5   6   4       41.75       34.53      3.78 o
  -4   6   4      832.47      846.51      8.45 o
  -3   6   4      440.50      463.32      6.18 o
  -2   6   4      558.54      590.61      6.54 o
  -1   6   4      265.23      222.90      4.36 o
   0   6   4       50.78       37.99      2.90 o
   1   6   4       13.60        9.82      2.10 o
   2   6   4      311.84      280.64      4.85 o
   3   6   4      116.70      122.76      3.73 o
   4   6   4      246.59      230.37      5.47 o
   5   6   4       10.43       17.57      4.50 o
   6   6   4        0.50        0.23      5.68 o
   7   6   4       36.17       37.00      6.17 o
   8   6   4      374.39      340.57     10.46 o
   9   6   4       33.04       40.28      7.85 o
  10   6   4        9.57       14.60      9.16 o
  11   6   4       18.35       34.40      9.53 o
 -11   7   4        1.30       18.07      8.60 o
 -10   7   4       15.87       25.85      8.09 o
  -9   7   4       44.02       40.35      9.48 o
  -8   7   4      240.93      235.59      9.61 o
  -7   7   4      643.40      648.30     14.16 o
  -6   7   4       22.41       32.39      4.18 o
  -5   7   4       42.48       45.98      4.90 o
  -4   7   4       22.42       35.35      3.99 o
  -3   7   4      146.69      129.01      3.99 o
  -2   7   4      315.25      349.91      6.15 o
  -1   7   4      145.42      143.29      4.61 o
   0   7   4      121.64      157.44      4.49 o
   1   7   4       29.52       33.75      2.58 o
   2   7   4      167.35      169.95      5.20 o
   3   7   4       66.80       66.02      3.40 o
   4   7   4       21.39       21.83      3.25 o
   5   7   4        3.27        6.62      3.13 o
   6   7   4       90.71       82.54      7.19 o
   7   7   4       19.97       16.50      5.98 o
   8   7   4       52.89       67.54      7.71 o
   9   7   4       41.66       54.17      8.57 o
  10   7   4        0.03       12.59      8.94 o
 -11   8   4        8.07       28.47      8.53 o
 -10   8   4       20.48       36.37      8.12 o
  -9   8   4        5.75       11.68      7.32 o
  -8   8   4      118.67      132.43      9.18 o
  -7   8   4        2.75       22.62     10.96 o
  -6   8   4     1886.30     1833.79     22.71 o
  -5   8   4      881.59      885.11     14.24 o
  -4   8   4       23.75       33.19      5.71 o
  -3   8   4        1.25        2.37      2.87 o
  -2   8   4      139.83      147.96      4.89 o
  -1   8   4        0.30        0.84      3.01 o
   0   8   4       50.26       40.18      3.15 o
   1   8   4       49.14       43.08      3.01 o
   2   8   4     1397.59     1358.00     17.38 o
   3   8   4      206.52      227.89      5.69 o
   4   8   4      117.94      115.15      4.48 o
   5   8   4       12.74       14.83      3.99 o
   6   8   4      155.91      142.41      6.98 o
   7   8   4      154.27      152.14      7.37 o
   8   8   4        5.67       11.91      7.14 o
   9   8   4        3.68        8.36      7.97 o
  10   8   4        2.45       17.00      8.82 o
 -11   9   4        0.37       22.27      9.02 o
 -10   9   4        6.89       27.38      7.84 o
  -9   9   4       32.30       30.01      9.09 o
  -8   9   4       21.37       16.91      7.21 o
  -7   9   4       78.51       85.15      8.62 o
  -6   9   4        0.03       -9.51      6.34 o
  -5   9   4       13.57       20.16      8.94 o
  -4   9   4       33.72       39.70      5.40 o
  -3   9   4        8.67       10.49      3.45 o
  -2   9   4       23.96       18.26      3.95 o
  -1   9   4        9.73        8.88      2.69 o
   0   9   4       39.45       36.40      4.36 o
   1   9   4       63.29       62.75      3.61 o
   2   9   4      270.81      255.38      6.55 o
   3   9   4      372.82      383.47      8.69 o
   4   9   4       31.68       29.90      4.42 o
   5   9   4       87.47       99.05      6.33 o
   6   9   4      217.44      223.46      8.01 o
   7   9   4       66.62       74.14      7.51 o
   8   9   4        6.36       -0.68      7.77 o
   9   9   4        0.65       -2.99      8.05 o
  10   9   4       19.03       23.94     11.90 o
 -10  10   4       86.37      104.16     10.08 o
  -9  10   4        3.34        8.26      7.84 o
  -8  10   4       24.13       18.76      7.57 o
  -7  10   4       35.32       31.69      6.90 o
  -6  10   4       51.54       36.51      6.76 o
  -5  10   4      574.63      550.09     13.30 o
  -4  10   4      595.31      565.42     13.10 o
  -3  10   4      211.14      224.93      6.91 o
  -2  10   4      185.71      172.04      7.47 o
  -1  10   4      262.97      236.76      9.15 o
   0  10   4        9.74        6.83      3.45 o
   1  10   4        0.08        0.86      3.80 o
   2  10   4        9.61       10.89      3.98 o
   3  10   4        2.04       -3.65      6.35 o
   4  10   4        0.18       -6.16      5.52 o
   5  10   4       15.47       10.07      5.28 o
   6  10   4       68.03       70.57      6.33 o
   7  10   4       26.19       31.68      7.41 o
   8  10   4        0.50        0.25      9.26 o
   9  10   4       12.36       14.10     10.15 o
 -10  11   4        3.06       15.73      8.85 o
  -9  11   4       11.19       12.29      8.28 o
  -8  11   4        3.70       11.55      7.80 o
  -7  11   4        4.52       -5.07      7.51 o
  -6  11   4       36.11       16.18      7.28 o
  -5  11   4      104.78      102.94      9.56 o
  -4  11   4       43.02       42.60      6.81 o
  -3  11   4      112.10      110.01      6.67 o
  -2  11   4        0.93       -5.65      4.78 o
  -1  11   4       76.82       74.02      5.61 o
   0  11   4       31.07       32.75      4.58 o
   1  11   4      209.42      207.49      7.85 o
   2  11   4       63.48       68.68      7.60 o
   3  11   4     1136.95     1178.48     15.94 o
   4  11   4      156.36      137.99      7.51 o
   5  11   4        0.36       -8.33      6.06 o
   6  11   4        2.84        3.86      7.02 o
   7  11   4        0.35       11.44      8.70 o
   8  11   4        0.45       13.66     10.49 o
   9  11   4       19.12       26.33     10.92 o
  -9  12   4       70.47       67.66      9.38 o
  -8  12   4        0.44        0.82      8.82 o
  -7  12   4        2.15       -6.72      7.84 o
  -6  12   4       45.86       37.21      7.64 o
  -5  12   4        0.26       -1.98      6.48 o
  -4  12   4       72.99       68.84      6.58 o
  -3  12   4      262.79      256.52      8.49 o
  -2  12   4       95.18       62.49      7.15 o
  -1  12   4       52.38       62.16      7.41 o
   0  12   4       74.43       87.45      6.50 o
   1  12   4       55.18       48.28      5.92 o
   2  12   4       92.08      102.59      6.66 o
   3  12   4       15.98       19.13      6.14 o
   4  12   4      122.16      110.25      7.68 o
   5  12   4        4.62       -7.81      7.05 o
   6  12   4        7.97       14.42      7.42 o
   7  12   4       16.56       24.32      9.05 o
   8  12   4        1.03        8.34     10.62 o
  -9  13   4       38.54       45.52     11.22 o
  -8  13   4       68.46       72.11     10.49 o
  -7  13   4       11.15       17.64      8.68 o
  -6  13   4       15.80       17.59      7.79 o
  -5  13   4       21.18       18.23      7.70 o
  -4  13   4        0.08        1.93      6.24 o
  -3  13   4      281.77      249.88      9.95 o
  -2  13   4       48.51       38.40      6.67 o
  -1  13   4       56.90       50.97      7.33 o
   0  13   4        0.00       -3.16      6.25 o
   1  13   4      147.48      137.71      7.36 o
   2  13   4      483.86      509.02     13.20 o
   3  13   4     1046.91     1112.78     20.24 o
   4  13   4        6.16        3.83      6.25 o
   5  13   4       14.25        9.81      7.66 o
   6  13   4       16.01       14.52      7.85 o
   7  13   4        0.13        3.33      9.79 o
  -8  14   4      118.98      155.51     14.82 o
  -7  14   4        0.18       10.44      8.73 o
  -6  14   4        1.21        5.25      8.44 o
  -5  14   4        2.94        0.54      7.74 o
  -4  14   4       53.01       53.00      8.30 o
  -3  14   4       56.59       57.91      7.30 o
  -2  14   4       16.99       11.03      7.77 o
  -1  14   4       26.54       23.46      7.33 o
   0  14   4      319.22      336.01     11.73 o
   1  14   4      226.34      219.19     10.28 o
   2  14   4        0.28       -2.11      7.90 o
   3  14   4      182.60      188.67     10.02 o
   4  14   4       16.53       11.78      7.08 o
   5  14   4        9.85        7.04      7.93 o
   6  14   4        0.74       -3.66      8.36 o
   7  14   4       33.61       31.33     10.64 o
  -7  15   4        0.83        8.75     10.05 o
  -6  15   4       11.97       21.66      9.66 o
  -5  15   4        0.56       -0.56      9.54 o
  -4  15   4       33.20       36.06      9.47 o
  -3  15   4      116.20       98.58     10.30 o
  -2  15   4        6.26       -0.79      7.79 o
  -1  15   4      112.12       97.63      8.73 o
   0  15   4       68.38       71.88      8.82 o
   1  15   4       40.87       34.84      7.96 o
   2  15   4      123.82      112.62     10.90 o
   3  15   4      111.17      107.28     10.97 o
   4  15   4       51.02       47.07      9.00 o
   5  15   4        9.60       -0.12      8.14 o
   6  15   4       84.90       77.73     11.00 o
  -6  16   4        1.06        0.51     10.66 o
  -5  16   4        0.62       10.42     10.54 o
  -4  16   4        9.76       17.70      9.74 o
  -3  16   4        6.21        3.46      9.14 o
  -2  16   4        3.46        3.13      8.10 o
  -1  16   4       17.25       12.65      8.12 o
   0  16   4        2.11        8.43      7.92 o
   1  16   4        6.07        5.71      8.59 o
   2  16   4       10.12        5.77     10.75 o
   3  16   4       26.42       30.62     10.14 o
   4  16   4        9.31        5.48      8.98 o
  -4  17   4       11.91       25.45     10.42 o
  -3  17   4        9.50        9.72     10.38 o
  -2  17   4        8.60        6.72     10.31 o
  -1  17   4        0.01        3.10      8.72 o
   0  17   4       93.61      119.11     10.62 o
   1  17   4       85.30       74.05     12.24 o
   2  17   4        0.58        0.49     11.40 o
   3  17   4       64.06       65.47     11.98 o
 -12   1   5        0.03        2.29      8.78 o
 -11   1   5        0.02        5.44      6.80 o
 -10   1   5       19.99       31.65      6.34 o
  -9   1   5       23.84       34.18      5.70 o
  -8   1   5       40.02       52.74      5.97 o
  -7   1   5      381.97      377.42      7.67 o
  -6   1   5      460.92      435.79      7.74 o
  -5   1   5       83.89       99.14      4.12 o
  -4   1   5       22.83       16.45      2.52 o
  -3   1   5       39.69       42.78      2.86 o
  -2   1   5       81.95      101.46      2.73 o
  -1   1   5       21.99       24.09      2.40 o
   0   1   5        8.09        9.17      1.84 o
   1   1   5      533.69      546.58      4.87 o
   2   1   5      678.33      683.47      5.65 o
   3   1   5      594.48      602.12      6.57 o
   4   1   5      261.64      286.47      5.86 o
   5   1   5       32.47       17.90      3.63 o
   6   1   5      346.51      356.02      8.89 o
   7   1   5       94.74       81.31      7.93 o
   8   1   5        5.16       17.78      5.85 o
   9   1   5      116.26      115.42      7.76 o
  10   1   5        0.52       -3.80      7.91 o
  11   1   5       17.19        4.32     11.09 o
 -12   2   5       22.86       42.77      9.27 o
 -11   2   5        0.12       20.20      6.82 o
 -10   2   5       10.99       25.50      6.33 o
  -9   2   5      224.73      263.18      8.11 o
  -8   2   5        2.76       26.16      6.32 o
  -7   2   5       61.89       59.84      5.61 o
  -6   2   5      598.98      593.18      7.95 o
  -5   2   5       14.53        4.97      3.24 o
  -4   2   5        6.44        6.76      2.64 o
  -3   2   5       48.87       58.14      2.49 o
  -2   2   5      629.69      615.05      5.88 o
  -1   2   5      619.37      642.57      5.78 o
   0   2   5        0.00        2.30      2.04 o
   1   2   5     1388.63     1458.83      8.13 o
   2   2   5      113.38      101.13      2.93 o
   3   2   5      219.11      203.03      4.15 o
   4   2   5      169.47      191.09      5.32 o
   5   2   5       70.53       69.75      5.56 o
   6   2   5        2.41       -3.49      4.68 o
   7   2   5       24.13       15.12      6.43 o
   8   2   5      137.32      131.54      7.36 o
   9   2   5      285.87      281.15     10.42 o
  10   2   5       27.36       27.15     13.02 o
  11   2   5       65.70       44.58     17.09 o
 -12   3   5        0.11       21.60      8.45 o
 -11   3   5       19.45       40.45      8.50 o
 -10   3   5       64.40       87.75      7.40 o
  -9   3   5      146.03      152.77      7.11 o
  -8   3   5        2.49        7.18      6.43 o
  -7   3   5      104.76       89.40      4.33 o
  -6   3   5      619.98      626.31      8.26 o
  -5   3   5        4.28        3.54      3.00 o
  -4   3   5       33.51       32.67      3.15 o
  -3   3   5     1324.18     1497.79      9.07 o
  -2   3   5     3214.42     3312.57     18.47 o
  -1   3   5        8.96       10.32      2.24 o
   0   3   5      346.75      308.72      4.33 o
   1   3   5      885.88      937.71      6.95 o
   2   3   5      604.26      680.30      6.85 o
   3   3   5     1243.34     1288.98      9.02 o
   4   3   5      277.47      266.47      5.98 o
   5   3   5        3.83        5.58      4.35 o
   6   3   5        6.77       13.42      6.49 o
   7   3   5      386.97      347.35     10.19 o
   8   3   5        1.86       -5.07      6.69 o
   9   3   5       37.30       36.45      7.78 o
  10   3   5       14.00       19.17      9.52 o
  11   3   5        0.10       12.59     14.10 o
 -12   4   5       11.24       28.44      9.26 o
 -11   4   5       72.86       82.09      8.54 o
 -10   4   5      316.31      307.12     10.89 o
  -9   4   5       27.76       43.02      6.92 o
  -8   4   5      105.81      106.38      6.93 o
  -7   4   5      298.57      273.80      7.78 o
  -6   4   5      280.16      268.12      6.98 o
  -5   4   5       54.09       37.59      3.16 o
  -4   4   5      792.71      726.60      7.37 o
  -3   4   5     2337.99     2300.79     11.32 o
  -2   4   5     4532.38     4645.61     17.56 o
  -1   4   5     9249.79     9772.29     42.12 o
   0   4   5      703.12      781.29      7.09 o
   1   4   5      515.97      526.33      5.94 o
   2   4   5      222.20      247.74      4.13 o
   3   4   5      190.43      212.58      4.04 o
   4   4   5       57.63       38.35      3.99 o
   5   4   5       18.54       16.95      4.64 o
   6   4   5       47.40       45.32      6.38 o
   7   4   5      928.09      881.43     13.50 o
   8   4   5      305.08      310.91     11.08 o
   9   4   5       95.82      106.01      8.51 o
  10   4   5        8.57       17.40      9.75 o
  11   4   5        7.46       38.15     20.41 o
 -12   5   5        0.02       17.16      9.31 o
 -11   5   5       44.90       35.42      8.35 o
 -10   5   5        0.07        2.72      7.26 o
  -9   5   5     1430.82     1415.22     17.40 o
  -8   5   5      203.89      172.44      7.84 o
  -7   5   5      538.65      544.17     10.07 o
  -6   5   5       96.60      102.67      4.67 o
  -5   5   5      456.52      424.54      7.36 o
  -4   5   5       81.07       66.20      3.25 o
  -3   5   5       52.43       86.69      3.20 o
  -2   5   5       53.20       54.87      2.93 o
  -1   5   5     2938.98     3048.76     16.03 o
   0   5   5     2530.57     2655.51     13.43 o
   1   5   5       24.87       22.16      2.34 o
   2   5   5      405.28      422.62      5.72 o
   3   5   5      677.17      752.88      9.49 o
   4   5   5        7.22        3.95      3.16 o
   5   5   5       31.06       30.20      5.75 o
   6   5   5      658.73      677.45     10.22 o
   7   5   5       40.00       43.84      6.40 o
   8   5   5       11.89       27.03      6.90 o
   9   5   5      103.39      109.38     10.21 o
  10   5   5       32.31       43.50      9.61 o
 -12   6   5       41.33       51.41     11.33 o
 -11   6   5        0.02       -2.50      8.57 o
 -10   6   5       48.66       30.65      9.68 o
  -9   6   5      350.03      330.31     12.42 o
  -8   6   5      580.91      593.95     12.79 o
  -7   6   5      280.74      279.31      7.92 o
  -6   6   5      117.34      124.22      4.77 o
  -5   6   5      851.73      812.30     10.43 o
  -4   6   5      397.54      383.10      5.97 o
  -3   6   5       29.73       37.67      2.47 o
  -2   6   5     1472.20     1543.88     11.05 o
  -1   6   5      607.96      617.02      7.95 o
   0   6   5      306.90      304.06      6.08 o
   1   6   5       99.43       95.23      3.59 o
   2   6   5      344.40      354.39      5.96 o
   3   6   5      320.86      291.23      4.83 o
   4   6   5        5.16        6.90      3.22 o
   5   6   5      138.41      121.23      5.64 o
   6   6   5        1.31        7.85      5.81 o
   7   6   5      165.79      197.53      8.72 o
   8   6   5       97.02      116.21      8.53 o
   9   6   5       37.26       52.93      8.55 o
  10   6   5       10.60       35.82     10.14 o
 -11   7   5       60.43       51.20      9.25 o
 -10   7   5        0.10        4.86      7.92 o
  -9   7   5       61.24       80.08      8.46 o
  -8   7   5       49.18       66.74      8.10 o
  -7   7   5      755.70      746.87     12.69 o
  -6   7   5     1063.02     1013.88     13.29 o
  -5   7   5        0.75        3.89      3.75 o
  -4   7   5      784.80      766.00      8.80 o
  -3   7   5       11.67        2.91      3.57 o
  -2   7   5       18.66       19.96      3.93 o
  -1   7   5     1404.97     1413.54     11.35 o
   0   7   5        0.46        2.08      2.96 o
   1   7   5      782.81      790.54      9.14 o
   2   7   5     1576.64     1551.27     13.05 o
   3   7   5      570.26      592.68      8.27 o
   4   7   5     2099.12     2101.16     16.12 o
   5   7   5      342.36      338.04      7.81 o
   6   7   5      228.68      209.38      7.80 o
   7   7   5      401.92      359.13     10.57 o
   8   7   5        1.28        4.92      7.76 o
   9   7   5        2.98       17.16      8.13 o
  10   7   5        1.20       13.79      8.83 o
 -11   8   5       42.93       50.05      9.12 o
 -10   8   5        4.54       15.69      7.55 o
  -9   8   5       35.85       36.06      7.39 o
  -8   8   5      113.77       89.68      8.10 o
  -7   8   5      755.58      717.33     13.54 o
  -6   8   5      557.00      514.26     11.06 o
  -5   8   5      120.55      104.93      5.63 o
  -4   8   5      206.83      207.43      5.57 o
  -3   8   5       65.17       56.41      5.49 o
  -2   8   5       23.94       26.44      3.41 o
  -1   8   5        0.02        2.68      2.75 o
   0   8   5        8.59        7.20      3.08 o
   1   8   5      193.86      207.62      5.78 o
   2   8   5        9.16       14.69      4.15 o
   3   8   5       51.56       31.71      4.37 o
   4   8   5      121.49      129.32      5.42 o
   5   8   5      205.86      192.00      6.41 o
   6   8   5      195.65      192.97      8.05 o
   7   8   5       83.10       70.65      7.90 o
   8   8   5        2.40        6.27      7.73 o
   9   8   5        1.49        9.42      8.08 o
  10   8   5        6.30       24.70     10.22 o
 -11   9   5        2.63       12.16      9.35 o
 -10   9   5       30.07       38.24      8.78 o
  -9   9   5        0.07        1.95      7.67 o
  -8   9   5       28.13       22.86      7.15 o
  -7   9   5        9.94        2.48      6.66 o
  -6   9   5       74.88       54.64      6.46 o
  -5   9   5       28.45       44.07     11.38 o
  -4   9   5     1596.37     1650.03     13.82 o
  -3   9   5      327.42      307.79      6.74 o
  -2   9   5      195.54      162.69      7.45 o
  -1   9   5        2.85        0.87      3.58 o
   0   9   5      449.78      401.98      8.63 o
   1   9   5        6.14        7.24      3.91 o
   2   9   5      270.94      213.79      7.39 o
   3   9   5       28.72       30.23      5.73 o
   4   9   5      837.11      863.92     11.11 o
   5   9   5      313.95      318.27      8.98 o
   6   9   5      133.30      134.95      7.81 o
   7   9   5        0.02       13.28      7.04 o
   8   9   5       11.15        9.28      8.35 o
   9   9   5        0.00        2.84      9.45 o
 -10  10   5        6.64        8.31      8.45 o
  -9  10   5        6.48        1.79      8.15 o
  -8  10   5       81.18       88.07     10.23 o
  -7  10   5      143.34      144.93      9.35 o
  -6  10   5        0.04        0.78      7.40 o
  -5  10   5      558.52      542.68     10.55 o
  -4  10   5      586.68      552.84     18.34 o
  -3  10   5      310.72      293.89     10.07 o
  -2  10   5       76.48       66.22      4.99 o
  -1  10   5       17.81        6.71      4.08 o
   0  10   5       45.76       40.44      5.47 o
   1  10   5      395.71      408.74      8.44 o
   2  10   5      347.25      368.11      8.72 o
   3  10   5      225.21      220.00      7.30 o
   4  10   5        1.07        5.15      5.41 o
   5  10   5      160.90      164.68      8.67 o
   6  10   5        0.08        9.61      6.48 o
   7  10   5      116.87      150.68     10.39 o
   8  10   5        8.46       15.19      8.64 o
   9  10   5        4.19       10.10     10.37 o
 -10  11   5       17.13       30.12      9.22 o
  -9  11   5       17.03       21.00      8.62 o
  -8  11   5       83.23       83.79      9.09 o
  -7  11   5       36.88       28.85      7.76 o
  -6  11   5       19.76        4.61      7.01 o
  -5  11   5        0.10       -3.16      6.17 o
  -4  11   5        6.92        9.41      6.10 o
  -3  11   5       43.86       73.97      9.50 o
  -2  11   5      558.36      556.52     12.19 o
  -1  11   5        0.50       -1.03      3.97 o
   0  11   5      177.39      170.55      7.39 o
   1  11   5     1088.27     1152.10     15.85 o
   2  11   5       32.11       28.37      5.63 o
   3  11   5      615.70      628.19     12.45 o
   4  11   5       26.27       17.44      5.88 o
   5  11   5       24.39       20.00      6.76 o
   6  11   5       73.70       72.13      8.78 o
   7  11   5       26.73       35.21      9.19 o
   8  11   5      196.18      229.93     13.47 o
  -9  12   5       89.30      107.20     11.49 o
  -8  12   5        0.00       -5.13      9.05 o
  -7  12   5       21.29        9.61      8.69 o
  -6  12   5        9.72       -0.29      8.01 o
  -5  12   5        1.55       -5.67      7.54 o
  -4  12   5      383.25      362.70     12.53 o
  -3  12   5      442.89      468.42     11.63 o
  -2  12   5      558.25      515.21     11.79 o
  -1  12   5      530.69      584.80     12.53 o
   0  12   5      356.45      356.50      9.75 o
   1  12   5      102.34      100.15      6.89 o
   2  12   5       87.04       78.51      6.39 o
   3  12   5        1.17       -8.24      6.49 o
   4  12   5       16.36        5.93      6.88 o
   5  12   5       44.41       34.03      7.62 o
   6  12   5       21.19       19.20      8.35 o
   7  12   5        8.56       35.52      9.77 o
   8  12   5       24.59       61.31     11.73 o
  -8  13   5        0.14       19.38      9.40 o
  -7  13   5       12.31       22.05      8.95 o
  -6  13   5       25.50       17.44      8.29 o
  -5  13   5      101.89      111.12      9.71 o
  -4  13   5       10.56       11.03      7.53 o
  -3  13   5        8.20        4.99      6.75 o
  -2  13   5      721.29      712.24     15.15 o
  -1  13   5      124.72      157.47      9.49 o
   0  13   5       96.24       89.98      7.38 o
   1  13   5      186.42      201.77      9.16 o
   2  13   5      123.72      146.48      8.45 o
   3  13   5       10.76        5.29      7.45 o
   4  13   5        2.96       -4.39      6.95 o
   5  13   5       12.89        9.44      7.61 o
   6  13   5       13.94       15.16      8.87 o
   7  13   5        0.16        5.38     10.26 o
  -8  14   5        0.46       31.69     10.07 o
  -7  14   5       83.00      114.00     10.60 o
  -6  14   5        8.45       11.49      8.28 o
  -5  14   5       17.35       14.47      8.50 o
  -4  14   5       26.76       11.05      8.74 o
  -3  14   5       31.07       23.35      7.64 o
  -2  14   5      453.16      490.42     13.81 o
  -1  14   5      335.42      328.29     11.65 o
   0  14   5      147.41      167.31      9.23 o
   1  14   5      141.39      154.16      9.52 o
   2  14   5        3.18        5.24      8.98 o
   3  14   5        5.49       17.02      7.82 o
   4  14   5       35.98       34.92      7.64 o
   5  14   5       67.96       72.26      9.38 o
   6  14   5      116.92      141.51     11.80 o
  -7  15   5       35.25       43.56     11.97 o
  -6  15   5        0.26        0.63     11.04 o
  -5  15   5        0.75        2.96     10.37 o
  -4  15   5       77.58       76.25     11.21 o
  -3  15   5       73.24       65.35      9.00 o
  -2  15   5        1.22        0.46      7.61 o
  -1  15   5        1.96        2.17      7.87 o
   0  15   5      241.21      252.29     12.28 o
   1  15   5        4.40       12.51      8.44 o
   2  15   5       21.37       22.25     10.09 o
   3  15   5       43.07       67.65     10.28 o
   4  15   5        4.09        9.00      8.72 o
   5  15   5        5.03        1.99      9.38 o
  -5  16   5       77.85       75.66     12.54 o
  -4  16   5       50.99       51.77     11.28 o
  -3  16   5       22.82       18.68      9.29 o
  -2  16   5        1.12       -2.69      7.75 o
  -1  16   5       21.11       24.26      8.89 o
   0  16   5       58.89       58.09      9.85 o
   1  16   5      160.56      164.76     14.11 o
   2  16   5        0.01        9.67     10.39 o
   3  16   5       68.63       92.32     11.99 o
   4  16   5       71.99       92.33     11.69 o
  -3  17   5       13.63       19.53     10.46 o
  -2  17   5        1.62       -2.10     10.59 o
  -1  17   5       70.83       78.58     10.58 o
   0  17   5       77.44       91.28     11.95 o
   1  17   5       11.26       14.05     11.15 o
   2  17   5       45.48       48.72     11.72 o
 -12   0   6       12.82        8.44     11.91 o
 -11   0   6       82.80       83.65     13.43 o
 -10   0   6      237.77      244.46     13.62 o
  -9   0   6      158.98      155.50      9.50 o
  -8   0   6        8.77        0.03      7.11 o
  -7   0   6      100.75      100.01      8.18 o
  -6   0   6      957.44     1012.84     15.70 o
  -5   0   6     3270.53     3090.37     24.47 o
  -4   0   6      948.61     1016.57     12.11 o
  -3   0   6      240.57      261.19      7.49 o
  -2   0   6        0.03        2.34      4.73 o
  -1   0   6     1019.23     1026.23     11.55 o
   0   0   6     5538.01     5710.81     33.76 o
   1   0   6      414.29      378.20      6.83 o
   2   0   6      476.64      526.03      8.11 o
   3   0   6      779.35      934.19     11.41 o
   4   0   6     1312.88     1378.43     16.21 o
   5   0   6      537.05      568.40     15.08 o
   6   0   6     2450.49     2305.67     35.99 o
   7   0   6      108.96       86.54     11.10 o
   8   0   6      203.36      204.36     11.36 o
   9   0   6       32.45       24.27     10.03 o
  10   0   6       75.18       59.03     14.32 o
  11   0   6        2.21      -22.91     15.46 o
 -12   1   6       88.12       93.95      9.75 o
 -11   1   6       88.50       76.70      8.74 o
 -10   1   6       15.33       19.52      6.52 o
  -9   1   6       98.76      110.56      6.45 o
  -8   1   6       29.57       14.80      5.30 o
  -7   1   6        0.39        3.44      4.60 o
  -6   1   6        3.33        6.39      3.95 o
  -5   1   6      153.79      136.32      4.35 o
  -4   1   6      213.72      192.78      5.47 o
  -3   1   6      524.67      530.05      6.64 o
  -2   1   6     2339.23     2457.81     15.26 o
  -1   1   6       25.90       41.03      2.62 o
   0   1   6        2.85        6.55      2.08 o
   1   1   6      902.24      905.32      8.29 o
   2   1   6      195.18      183.04      3.66 o
   3   1   6      215.89      170.28      4.26 o
   4   1   6       75.68       91.69      4.56 o
   5   1   6       27.29       43.26      7.46 o
   6   1   6      219.10      222.82     10.45 o
   7   1   6     1133.02     1107.31     14.55 o
   8   1   6       34.92       26.80      6.23 o
   9   1   6       51.70       37.24      7.49 o
  10   1   6      162.20      141.71     13.88 o
 -12   2   6       29.53       35.66      8.62 o
 -11   2   6      165.12      182.75      9.94 o
 -10   2   6      159.13      179.85      8.45 o
  -9   2   6       51.99       44.89      5.81 o
  -8   2   6      177.96      195.44      7.00 o
  -7   2   6      632.60      648.87     10.73 o
  -6   2   6      125.39      138.28      4.93 o
  -5   2   6       43.60       36.47      3.44 o
  -4   2   6     4058.19     4091.65     18.28 o
  -3   2   6     1378.51     1410.07     10.83 o
  -2   2   6     1266.55     1353.79      9.64 o
  -1   2   6       10.66        7.48      2.66 o
   0   2   6     4633.62     4843.94     27.34 o
   1   2   6       61.42       40.85      2.83 o
   2   2   6     2220.23     2395.61     18.30 o
   3   2   6      521.95      508.90      6.72 o
   4   2   6       18.72       18.59      3.36 o
   5   2   6       26.60       15.03      5.69 o
   6   2   6     1132.01     1179.51     14.61 o
   7   2   6       47.93       35.55      7.33 o
   8   2   6      188.94      184.62     10.75 o
   9   2   6      118.91      119.92     11.32 o
  10   2   6       44.93       33.99     14.32 o
 -12   3   6       12.82       27.03      9.56 o
 -11   3   6      468.30      445.70     13.56 o
 -10   3   6      171.21      185.29      8.67 o
  -9   3   6      222.21      235.73      7.98 o
  -8   3   6      109.83       98.49      6.47 o
  -7   3   6       75.23       65.14      4.91 o
  -6   3   6       85.96       69.93      4.50 o
  -5   3   6        0.55        0.91      3.85 o
  -4   3   6      725.33      734.82      8.56 o
  -3   3   6     2738.21     2928.82     14.00 o
  -2   3   6     1740.42     1826.28     11.39 o
  -1   3   6      591.24      674.84      7.24 o
   0   3   6        2.62        6.74      2.81 o
   1   3   6      409.00      454.08      5.96 o
   2   3   6       16.35       24.22      3.61 o
   3   3   6       95.02       98.30      3.72 o
   4   3   6      330.26      313.46      7.81 o
   5   3   6      700.40      710.56     14.63 o
   6   3   6       18.30       13.64      6.28 o
   7   3   6      435.31      457.47     11.92 o
   8   3   6      130.56      141.39      8.97 o
   9   3   6      341.72      358.35     16.29 o
  10   3   6       61.97       83.55     16.10 o
 -12   4   6        3.42        6.81      9.08 o
 -11   4   6        0.28        7.98      8.68 o
 -10   4   6       56.54       83.75      7.92 o
  -9   4   6       21.06       43.79      6.29 o
  -8   4   6      491.54      470.51     10.17 o
  -7   4   6        0.00       -1.98      3.41 o
  -6   4   6      172.99      155.03      5.36 o
  -5   4   6       40.19       29.20      3.98 o
  -4   4   6     1145.79     1251.95     10.86 o
  -3   4   6      945.67      918.84      8.29 o
  -2   4   6     1388.40     1331.89     10.39 o
  -1   4   6        0.07        1.44      2.78 o
   0   4   6       28.67       22.18      3.32 o
   1   4   6       24.26       14.50      2.69 o
   2   4   6       59.20       78.44      3.48 o
   3   4   6      781.50      726.39     10.77 o
   4   4   6        7.88        9.49      3.05 o
   5   4   6       48.42       58.48      5.49 o
   6   4   6       38.74       43.99      6.34 o
   7   4   6       12.68       14.06      5.86 o
   8   4   6       50.16       54.30      7.05 o
   9   4   6        0.34       21.51      9.58 o
  10   4   6        0.49       25.79      9.51 o
 -12   5   6        2.23       12.28     10.55 o
 -11   5   6        8.43       16.07      8.82 o
 -10   5   6      146.11      144.75      9.73 o
  -9   5   6      989.90      973.08     14.75 o
  -8   5   6      307.34      311.79      8.74 o
  -7   5   6      146.30      136.53      6.58 o
  -6   5   6      154.86      128.77      5.21 o
  -5   5   6      170.91      168.97      5.73 o
  -4   5   6      590.84      556.11      8.82 o
  -3   5   6        6.81        4.84      2.83 o
  -2   5   6        3.05       -1.04      2.98 o
  -1   5   6     6249.65     6854.26     30.11 o
   0   5   6      520.31      574.36      8.07 o
   1   5   6      333.36      322.55      6.08 o
   2   5   6      965.19     1041.68     10.76 o
   3   5   6       81.98       82.19      3.08 o
   4   5   6        0.13        8.17      4.25 o
   5   5   6       24.85       27.97      6.63 o
   6   5   6       99.80       84.37      7.74 o
   7   5   6      366.91      370.76     10.04 o
   8   5   6        1.15       11.54      7.34 o
   9   5   6       32.16       59.80      9.28 o
  10   5   6        3.06       15.81     10.29 o
 -12   6   6       20.73       15.43     12.18 o
 -11   6   6       14.83        1.72      9.01 o
 -10   6   6        5.80        9.59      8.73 o
  -9   6   6      254.55      241.51     10.45 o
  -8   6   6      122.71      122.87      6.80 o
  -7   6   6        0.12        4.00      5.87 o
  -6   6   6      221.01      224.88      6.90 o
  -5   6   6      223.08      207.32      5.93 o
  -4   6   6      119.22      122.65      4.23 o
  -3   6   6     1284.45     1307.55     10.29 o
  -2   6   6      201.21      208.59      5.27 o
  -1   6   6       89.07       87.74      4.59 o
   0   6   6      193.26      178.47      5.26 o
   1   6   6       26.15       22.98      4.15 o
   2   6   6     1355.61     1242.34     15.49 o
   3   6   6        3.49        7.59      3.75 o
   4   6   6      182.14      178.47      4.81 o
   5   6   6      226.39      218.87      7.29 o
   6   6   6        1.44       -5.03      6.70 o
   7   6   6      291.54      271.23     11.00 o
   8   6   6       24.71       28.46      7.53 o
   9   6   6       65.69       78.83      9.17 o
  10   6   6        5.24       24.41      9.48 o
 -11   7   6        5.32        1.68      9.06 o
 -10   7   6       15.01        5.22      7.92 o
  -9   7   6       58.13       71.49      8.14 o
  -8   7   6        6.14       14.82      6.73 o
  -7   7   6      463.46      453.65     10.86 o
  -6   7   6     1245.53     1201.99     16.01 o
  -5   7   6      259.22      203.92      6.05 o
  -4   7   6       15.47        4.86      3.81 o
  -3   7   6     1158.78     1169.86     10.59 o
  -2   7   6      378.22      405.19      7.57 o
  -1   7   6      295.00      310.49      6.81 o
   0   7   6       86.80       64.67      3.79 o
   1   7   6     3074.27     3136.96     22.53 o
   2   7   6      970.66      943.70     11.94 o
   3   7   6       15.73       21.51      4.24 o
   4   7   6      477.77      452.63      7.46 o
   5   7   6      405.03      407.72     11.78 o
   6   7   6       29.25       33.73      7.38 o
   7   7   6      357.12      351.56     12.10 o
   8   7   6       68.83       57.57      8.80 o
   9   7   6       20.97       26.83      8.67 o
 -11   8   6        3.34       13.62      8.74 o
 -10   8   6       10.74       21.22      8.11 o
  -9   8   6       12.85       11.72      7.47 o
  -8   8   6      163.22      164.72      9.32 o
  -7   8   6       23.62       29.77      6.62 o
  -6   8   6     1263.55     1290.83     16.82 o
  -5   8   6      157.53      188.62      8.33 o
  -4   8   6      392.82      369.62      7.38 o
  -3   8   6        1.34        7.83      4.31 o
  -2   8   6      147.16      140.24      6.24 o
  -1   8   6       38.47       33.43      3.49 o
   0   8   6      217.95      186.83      5.67 o
   1   8   6      254.93      253.51      6.42 o
   2   8   6        2.90        9.19      4.60 o
   3   8   6      137.58      136.42      6.45 o
   4   8   6      466.89      471.11     10.86 o
   5   8   6      341.34      341.27     10.27 o
   6   8   6      189.96      187.99     10.83 o
   7   8   6       47.18       47.32      7.94 o
   8   8   6        0.36        5.49      8.46 o
   9   8   6       49.02       60.91     10.02 o
 -11   9   6       16.19       23.43     10.15 o
 -10   9   6       23.19       17.78      8.53 o
  -9   9   6        2.49        1.02      7.91 o
  -8   9   6        5.28        5.71      7.21 o
  -7   9   6        0.16        4.40      6.78 o
  -6   9   6      232.96      236.40      9.38 o
  -5   9   6     3763.04     3800.05     25.74 o
  -4   9   6     1479.62     1498.01     17.19 o
  -3   9   6       37.52       54.43      4.99 o
  -2   9   6       97.08       93.30      5.34 o
  -1   9   6       51.03       50.92      3.84 o
   0   9   6        0.68        2.31      3.91 o
   1   9   6     1209.54     1191.18     12.83 o
   2   9   6     1281.71     1322.15     18.16 o
   3   9   6     3193.60     3218.66     27.48 o
   4   9   6      484.62      505.95     10.05 o
   5   9   6      167.93      169.46      8.85 o
   6   9   6       44.11       49.06      7.93 o
   7   9   6        0.21        9.68      7.89 o
   8   9   6       17.15       30.32     10.45 o
   9   9   6       19.44       43.25      9.46 o
 -10  10   6       45.18       35.55      9.27 o
  -9  10   6        0.29       -4.50      8.43 o
  -8  10   6       39.36       38.56      8.72 o
  -7  10   6       11.61        6.08      7.55 o
  -6  10   6        5.46       18.19      7.77 o
  -5  10   6        0.56        9.41      7.79 o
  -4  10   6     1542.45     1619.28     19.22 o
  -3  10   6      144.03      134.60      7.70 o
  -2  10   6      163.58      168.90      7.24 o
  -1  10   6      291.18      257.71      6.98 o
   0  10   6      244.05      233.28      8.28 o
   1  10   6      145.18      135.79      6.96 o
   2  10   6     1518.87     1595.88     17.14 o
   3  10   6      561.17      558.52     11.99 o
   4  10   6      180.32      187.96      8.31 o
   5  10   6        0.79        3.45      6.49 o
   6  10   6       27.80       36.59      7.93 o
   7  10   6        5.50       26.87      9.22 o
   8  10   6        0.10       15.79      8.75 o
 -10  11   6        3.25       23.65     10.07 o
  -9  11   6        2.30        8.47      9.13 o
  -8  11   6       21.77       27.66      9.56 o
  -7  11   6       37.61       29.32      7.95 o
  -6  11   6       25.17       27.32      7.96 o
  -5  11   6       50.02       45.93      7.42 o
  -4  11   6        0.17        1.12      6.56 o
  -3  11   6      439.45      442.33     11.39 o
  -2  11   6      177.43      173.02      7.41 o
  -1  11   6      733.16      784.45     14.13 o
   0  11   6       22.59       19.59      7.49 o
   1  11   6     1321.68     1377.19     16.27 o
   2  11   6      195.31      179.76      7.77 o
   3  11   6       16.17       13.75      6.47 o
   4  11   6       46.68       44.10      6.96 o
   5  11   6       30.11       28.43      6.94 o
   6  11   6        0.00       11.31      7.86 o
   7  11   6        7.33       21.79      9.35 o
   8  11   6       12.10       27.33     10.53 o
  -9  12   6      164.41      207.99     13.48 o
  -8  12   6       83.83      102.86     10.60 o
  -7  12   6       15.17        0.72      8.67 o
  -6  12   6      102.39       96.64      9.48 o
  -5  12   6       35.62       21.09      8.22 o
  -4  12   6       18.34       19.79      7.37 o
  -3  12   6       50.01       36.64      6.51 o
  -2  12   6      731.65      782.70     14.98 o
  -1  12   6       14.61       24.48      7.05 o
   0  12   6     1125.93     1171.40     18.04 o
   1  12   6      620.95      669.83     12.87 o
   2  12   6       22.92       25.94      6.98 o
   3  12   6       96.12       89.04      8.31 o
   4  12   6      143.93      148.44      9.14 o
   5  12   6       35.34       35.29      7.73 o
   6  12   6       62.63       48.04      9.19 o
   7  12   6        1.32       23.77     10.44 o
  -8  13   6       99.21      124.59     11.66 o
  -7  13   6       81.70       91.35     10.66 o
  -6  13   6        1.14       -9.26      8.44 o
  -5  13   6       12.09       11.92      8.69 o
  -4  13   6        0.64      -10.69      7.84 o
  -3  13   6      612.08      591.81     15.47 o
  -2  13   6      266.16      270.09     10.45 o
  -1  13   6      351.38      345.77     12.94 o
   0  13   6      106.66      113.16      8.33 o
   1  13   6      551.48      608.84     14.97 o
   2  13   6      191.66      200.39     10.59 o
   3  13   6      181.73      193.31     10.59 o
   4  13   6       17.20        9.86      7.15 o
   5  13   6       35.67       28.46      7.97 o
   6  13   6       64.21       67.17     10.11 o
  -7  14   6       17.47       17.66      9.01 o
  -6  14   6        4.44        0.16      9.71 o
  -5  14   6        2.33       -8.78      9.36 o
  -4  14   6       80.59       67.70      9.97 o
  -3  14   6       27.18       19.74      7.75 o
  -2  14   6      468.52      472.70     13.19 o
  -1  14   6        6.16        5.61      7.76 o
   0  14   6      274.00      281.97     12.49 o
   1  14   6        0.27       11.03      7.82 o
   2  14   6        2.52        9.90      9.20 o
   3  14   6        8.21       17.84      9.32 o
   4  14   6        0.06       -4.82      7.13 o
   5  14   6       27.54       41.00      9.47 o
   6  14   6      102.82      146.09     12.10 o
  -6  15   6        8.39       -3.05     11.22 o
  -5  15   6      156.44      180.97     14.76 o
  -4  15   6       62.80       66.85     12.55 o
  -3  15   6       14.67        7.60      8.20 o
  -2  15   6        1.72        7.24      8.02 o
  -1  15   6        3.72        5.42      7.95 o
   0  15   6       40.48       41.82      9.33 o
   1  15   6       45.26       31.04      9.39 o
   2  15   6       18.53       24.17     10.36 o
   3  15   6      405.60      448.48     18.15 o
   4  15   6       27.72       34.74      9.96 o
   5  15   6       20.68       45.87     12.45 o
  -5  16   6       14.95       -1.89     11.30 o
  -4  16   6       13.18       10.30     10.70 o
  -3  16   6       84.66       75.50     10.33 o
  -2  16   6        2.10        2.86      7.92 o
  -1  16   6        6.29        1.55      8.84 o
   0  16   6        8.03        3.67      8.75 o
   1  16   6        4.15        7.59     10.20 o
   2  16   6      100.31      112.29     13.27 o
   3  16   6        0.00       10.40     10.60 o
  -2  17   6        1.45        0.47     10.34 o
  -1  17   6       10.01        2.06      9.16 o
   0  17   6       19.51       30.07     10.57 o
   1  17   6       74.55       85.98     13.04 o
 -12   1   7        2.13       -1.43      8.60 o
 -11   1   7       73.60       88.09      8.90 o
 -10   1   7       46.26       40.64      6.71 o
  -9   1   7       76.49       56.43      5.63 o
  -8   1   7      141.60      128.86      5.99 o
  -7   1   7        0.37       -1.87      4.52 o
  -6   1   7      289.55      288.97      6.01 o
  -5   1   7      268.97      244.26      6.44 o
  -4   1   7       40.57       52.94      4.51 o
  -3   1   7       36.36       29.70      3.95 o
  -2   1   7      170.23      142.80      3.94 o
  -1   1   7      278.61      272.14      4.57 o
   0   1   7      150.12      151.82      4.80 o
   1   1   7      278.47      285.71      4.97 o
   2   1   7       42.71       53.39      2.54 o
   3   1   7        4.13       -0.03      3.05 o
   4   1   7       18.41       12.40      4.00 o
   5   1   7       33.54       38.33      5.28 o
   6   1   7        9.92       19.21      6.61 o
   7   1   7        1.44        6.47      6.10 o
   8   1   7        1.11        4.01      8.08 o
   9   1   7        4.60       26.74     10.69 o
  10   1   7        6.42       22.52     10.36 o
 -12   2   7        2.20       17.87     11.17 o
 -11   2   7        5.80       22.17      7.60 o
 -10   2   7      226.22      202.33      8.75 o
  -9   2   7       41.27       38.22      5.53 o
  -8   2   7       31.93       25.86      5.17 o
  -7   2   7       57.26       64.17      5.78 o
  -6   2   7        0.68       10.50      4.48 o
  -5   2   7      249.04      230.15      5.43 o
  -4   2   7      132.69      125.04      4.75 o
  -3   2   7     1290.09     1424.13     11.41 o
  -2   2   7      725.46      764.71      7.95 o
  -1   2   7      743.33      805.41      7.32 o
   0   2   7      141.26      143.59      3.50 o
   1   2   7       68.23       79.61      3.25 o
   2   2   7        2.95        2.35      2.34 o
   3   2   7      730.65      779.79     12.81 o
   4   2   7        1.56       -0.15      4.23 o
   5   2   7       25.15       26.99      5.80 o
   6   2   7       14.65       17.00      7.32 o
   7   2   7      636.82      648.79     12.04 o
   8   2   7        8.73       27.88     11.10 o
   9   2   7       11.08       34.92     13.01 o
  10   2   7       31.27       64.96     11.71 o
 -12   3   7       54.08       50.16     10.33 o
 -11   3   7       51.94       45.14      7.77 o
 -10   3   7       95.01       94.43      7.46 o
  -9   3   7       33.62       45.85      5.80 o
  -8   3   7        5.37       12.62      6.50 o
  -7   3   7        3.32        5.36      4.77 o
  -6   3   7        7.66       12.88      4.88 o
  -5   3   7       34.33       29.75      4.20 o
  -4   3   7      735.94      740.57      8.28 o
  -3   3   7       21.11       15.99      3.36 o
  -2   3   7       46.39       33.25      3.44 o
  -1   3   7      141.16      133.03      4.06 o
   0   3   7     1371.19     1527.81     11.43 o
   1   3   7       16.90       21.64      3.29 o
   2   3   7      560.74      583.22      7.41 o
   3   3   7       42.51       27.36      3.70 o
   4   3   7       13.51       15.76      4.41 o
   5   3   7      727.30      742.97     11.68 o
   6   3   7      164.22      151.36      7.27 o
   7   3   7       57.26       57.33      6.69 o
   8   3   7       90.63      111.94      9.39 o
   9   3   7       18.84       39.78     10.79 o
  10   3   7       19.35       42.48     13.50 o
 -12   4   7        3.10        5.25      9.46 o
 -11   4   7      193.23      182.52     11.52 o
 -10   4   7        9.59       23.39      6.78 o
  -9   4   7       95.70      118.36      7.98 o
  -8   4   7       79.87       57.58      5.82 o
  -7   4   7        3.50        2.18      4.63 o
  -6   4   7       22.00       19.57      5.18 o
  -5   4   7      252.53      240.81      6.47 o
  -4   4   7      271.60      278.72      6.20 o
  -3   4   7       45.47       49.30      3.92 o
  -2   4   7      357.87      407.39      6.96 o
  -1   4   7     1970.19     2012.64     15.00 o
   0   4   7     1525.63     1555.24     12.78 o
   1   4   7      205.01      201.56      4.96 o
   2   4   7       77.83       94.43      4.36 o
   3   4   7       23.88       19.19      4.00 o
   4   4   7      251.44      242.66      7.02 o
   5   4   7      231.87      223.78      8.18 o
   6   4   7      227.45      237.31      8.38 o
   7   4   7       30.25       34.91      6.56 o
   8   4   7        0.30       18.63      7.32 o
   9   4   7       52.12       57.16      9.54 o
  10   4   7       84.46      133.61     14.80 o
 -12   5   7        5.48        7.25     10.66 o
 -11   5   7       42.12       43.09      9.53 o
 -10   5   7      152.95      168.51     14.27 o
  -9   5   7        8.77       -2.08      5.82 o
  -8   5   7      456.48      463.13     11.86 o
  -7   5   7      118.28       99.07      7.03 o
  -6   5   7        3.05        2.67      4.45 o
  -5   5   7      247.87      215.75      6.22 o
  -4   5   7       31.68       37.29      4.03 o
  -3   5   7      466.97      487.24      7.63 o
  -2   5   7     1361.34     1395.14     11.59 o
  -1   5   7      684.83      757.06      9.86 o
   0   5   7        1.15       -0.40      3.11 o
   1   5   7       29.05       27.34      3.63 o
   2   5   7      851.00      831.01     11.37 o
   3   5   7      385.76      323.40      7.30 o
   4   5   7       72.03       64.56      4.73 o
   5   5   7      579.51      540.47     10.56 o
   6   5   7      636.77      622.45     12.99 o
   7   5   7      223.67      230.10      9.64 o
   8   5   7        1.14       13.96      7.56 o
   9   5   7      143.52      160.04     12.19 o
  10   5   7        9.66       28.71      9.97 o
 -11   6   7        0.01       -3.89      9.28 o
 -10   6   7        0.26        3.64      8.68 o
  -9   6   7       74.41       63.99      8.07 o
  -8   6   7       50.59       46.41      8.66 o
  -7   6   7      350.28      333.80     10.18 o
  -6   6   7        1.46        3.32      4.96 o
  -5   6   7      206.06      187.63      5.77 o
  -4   6   7      396.11      339.31      6.78 o
  -3   6   7      414.53      412.17      7.45 o
  -2   6   7       83.90       88.26      4.28 o
  -1   6   7      132.53      122.11      5.30 o
   0   6   7       18.03        7.33      2.65 o
   1   6   7     1640.16     1719.04     15.28 o
   2   6   7      609.19      621.66      9.42 o
   3   6   7      169.32      176.59      5.99 o
   4   6   7      977.65      973.01     10.99 o
   5   6   7      354.40      342.31      9.42 o
   6   6   7       82.23       83.12      7.61 o
   7   6   7      370.82      352.80     11.89 o
   8   6   7       90.53      106.23      9.24 o
   9   6   7       30.57       34.28      9.73 o
 -11   7   7        5.45        5.19      8.99 o
 -10   7   7        1.12       11.12      9.76 o
  -9   7   7       19.83       27.62      7.62 o
  -8   7   7       71.73       75.13      8.70 o
  -7   7   7      348.25      338.38     10.46 o
  -6   7   7      856.65      865.22     13.73 o
  -5   7   7       64.41       57.53      4.99 o
  -4   7   7      731.83      740.50      9.69 o
  -3   7   7      833.12      857.37     10.80 o
  -2   7   7        1.47        4.46      4.35 o
  -1   7   7       29.64       20.64      3.78 o
   0   7   7       72.75       53.59      4.45 o
   1   7   7      171.59      173.39      6.71 o
   2   7   7      120.33       91.38      5.63 o
   3   7   7       49.80       52.18      5.67 o
   4   7   7      886.83      880.66     12.63 o
   5   7   7      369.66      393.23     10.90 o
   6   7   7       88.10       94.87      8.81 o
   7   7   7        5.77       13.54      7.57 o
   8   7   7        4.32       13.49      8.03 o
   9   7   7        8.47       22.09      9.89 o
 -11   8   7        6.48        8.75      9.80 o
 -10   8   7        4.69        1.07      8.97 o
  -9   8   7        0.87        9.00      7.86 o
  -8   8   7       30.33       38.66      7.54 o
  -7   8   7       26.59       32.08      6.71 o
  -6   8   7      112.62      105.95      7.31 o
  -5   8   7      300.14      244.79      8.94 o
  -4   8   7       52.52       28.32      6.31 o
  -3   8   7        6.47        7.58      3.87 o
  -2   8   7       57.20       70.44      4.90 o
  -1   8   7        0.50       -0.63      3.72 o
   0   8   7       51.99       39.71      4.00 o
   1   8   7        8.31       15.08      4.50 o
   2   8   7      183.77      173.76      7.83 o
   3   8   7        4.93        4.54      5.99 o
   4   8   7      299.47      312.35      8.57 o
   5   8   7     1125.21     1084.43     19.17 o
   6   8   7        2.83        6.42      8.23 o
   7   8   7       78.40       89.58      9.18 o
   8   8   7       10.97       22.81      8.87 o
   9   8   7        7.14       19.12     10.07 o
 -10   9   7        0.11       -6.89      9.06 o
  -9   9   7       10.49       10.10      8.15 o
  -8   9   7        2.15        7.13      7.81 o
  -7   9   7       38.18       43.80      7.39 o
  -6   9   7      229.17      243.62      8.97 o
  -5   9   7        0.77       -5.17      5.94 o
  -4   9   7      171.28      166.61      9.30 o
  -3   9   7       13.30       19.51      6.63 o
  -2   9   7      277.52      240.97      8.57 o
  -1   9   7       52.81       51.77      4.84 o
   0   9   7      243.33      215.48      6.99 o
   1   9   7        0.45        3.64      6.22 o
   2   9   7      730.72      680.73     16.68 o
   3   9   7      230.30      243.35     11.76 o
   4   9   7      197.71      173.14      7.99 o
   5   9   7       28.48       25.29      7.50 o
   6   9   7        4.17        7.53      9.51 o
   7   9   7       57.37       48.37      8.97 o
   8   9   7       40.78       42.44      9.63 o
 -10  10   7        1.33        0.43     10.14 o
  -9  10   7       32.46       26.64      8.96 o
  -8  10   7       34.97       39.69      8.74 o
  -7  10   7        1.74        4.39      7.74 o
  -6  10   7        2.09        7.12      6.79 o
  -5  10   7       37.45       42.53      8.74 o
  -4  10   7       66.00       95.89      7.08 o
  -3  10   7        0.62        7.90      6.13 o
  -2  10   7       29.81       14.08      5.84 o
  -1  10   7        0.25       -4.01      5.17 o
   0  10   7      102.34      102.07      7.66 o
   1  10   7     1193.90     1173.07     16.75 o
   2  10   7        0.28       -1.72      6.22 o
   3  10   7      141.38      125.34      7.38 o
   4  10   7       12.04        9.86      6.24 o
   5  10   7       44.38       45.88      7.95 o
   6  10   7       24.92       18.55      9.45 o
   7  10   7       81.15       93.84     10.10 o
   8  10   7       25.42       33.61      9.83 o
  -9  11   7        0.47        6.24      9.21 o
  -8  11   7       76.55       88.70     12.38 o
  -7  11   7       89.41       92.59     12.79 o
  -6  11   7       86.33       84.46     12.66 o
  -5  11   7       45.05       45.05      7.95 o
  -4  11   7        0.26        2.48      6.65 o
  -3  11   7      101.34       92.44      7.25 o
  -2  11   7      368.05      323.02      9.80 o
  -1  11   7       22.52        8.47      6.22 o
   0  11   7      973.52      985.09     14.64 o
   1  11   7       28.94       31.83      6.35 o
   2  11   7      190.62      192.24      8.64 o
   3  11   7        3.73       -4.02      6.33 o
   4  11   7        8.10       10.19      6.45 o
   5  11   7        0.27       10.81      7.65 o
   6  11   7      210.33      204.44     11.42 o
   7  11   7       30.05       57.08      9.87 o
  -9  12   7        6.03       21.60     10.30 o
  -8  12   7        4.96        4.23     10.56 o
  -7  12   7        7.73        4.36      8.90 o
  -6  12   7       51.78       49.85      9.32 o
  -5  12   7       18.44       10.57      7.75 o
  -4  12   7      114.27       95.81      8.62 o
  -3  12   7       41.19       27.27      6.89 o
  -2  12   7      116.96       95.60      7.94 o
  -1  12   7      555.38      558.06     13.09 o
   0  12   7      292.05      315.26     10.68 o
   1  12   7      578.72      578.82     13.07 o
   2  12   7        2.40        3.42      6.68 o
   3  12   7        1.49       -0.38      7.43 o
   4  12   7       37.27       30.86      7.29 o
   5  12   7        0.76        6.62      7.60 o
   6  12   7        7.03       11.71      8.63 o
   7  12   7      178.99      220.54     14.92 o
  -8  13   7       12.80       13.98      9.60 o
  -7  13   7        5.75        5.43      9.63 o
  -6  13   7        2.64       -1.51      9.38 o
  -5  13   7       30.06       15.59      9.35 o
  -4  13   7       25.04       25.59      8.15 o
  -3  13   7       34.69       38.14      7.72 o
  -2  13   7        5.90        4.18      7.06 o
  -1  13   7       30.26       27.24      7.51 o
   0  13   7      484.65      515.70     13.81 o
   1  13   7      147.24      141.20     10.32 o
   2  13   7       22.88       30.33      8.10 o
   3  13   7       22.51       28.28      7.86 o
   4  13   7       76.05       69.72      8.91 o
   5  13   7       84.18       92.14      9.14 o
   6  13   7        9.83       26.94     10.24 o
  -7  14   7       22.93       26.29     10.48 o
  -6  14   7        5.50       -6.54     10.33 o
  -5  14   7       15.04       -3.26      9.37 o
  -4  14   7       22.84       18.93      8.96 o
  -3  14   7       87.77       82.04      9.47 o
  -2  14   7      288.53      279.17     11.13 o
  -1  14   7      105.79      106.13      8.93 o
   0  14   7      170.41      186.25     11.12 o
   1  14   7        7.43       17.50      8.49 o
   2  14   7        0.98       15.20      9.44 o
   3  14   7       25.41       32.00      9.64 o
   4  14   7        2.73       -4.85      9.52 o
   5  14   7       13.97       22.34      8.93 o
  -6  15   7        2.92       -1.97     11.22 o
  -5  15   7       58.08       53.20     11.30 o
  -4  15   7        9.61       10.46     10.58 o
  -3  15   7       16.36        9.73      9.12 o
  -2  15   7      100.07       99.63      9.62 o
  -1  15   7       42.19       28.96      8.21 o
   0  15   7       86.27       86.65      9.59 o
   1  15   7        8.49        9.44      9.66 o
   2  15   7       36.56       47.70     12.30 o
   3  15   7        4.90       13.66      9.80 o
   4  15   7        5.13        8.00     13.24 o
  -4  16   7      154.05      139.16     14.01 o
  -3  16   7        4.68        8.05      9.90 o
  -2  16   7       25.78       24.73      8.99 o
  -1  16   7       12.49       12.84      9.09 o
   0  16   7        0.28       -3.30      9.90 o
   1  16   7       24.95       35.62     10.66 o
   2  16   7       62.36       61.61     12.29 o
 -12   0   8       19.62       15.33     12.42 o
 -11   0   8       20.79       27.51     10.84 o
 -10   0   8       15.31        0.67      9.00 o
  -9   0   8      466.18      461.61     14.41 o
  -8   0   8        0.55       -3.00      8.02 o
  -7   0   8       25.73       10.42      5.53 o
  -6   0   8       92.92       83.36      9.62 o
  -5   0   8      956.58      946.69     17.20 o
  -4   0   8       20.52       18.35      6.66 o
  -3   0   8       30.72       18.70      6.40 o
  -2   0   8        0.72        3.97      4.94 o
  -1   0   8     2527.28     2572.79     20.41 o
   0   0   8     2560.03     2734.88     24.79 o
   1   0   8       28.94       30.92      5.59 o
   2   0   8      155.20      160.90      6.28 o
   3   0   8      139.32      124.69      7.98 o
   4   0   8     1799.21     1787.51     19.75 o
   5   0   8      727.34      793.16     24.86 o
   6   0   8     1607.54     1613.85     29.67 o
   7   0   8      118.18      111.52     12.07 o
   8   0   8      280.68      277.62     15.92 o
   9   0   8       98.52      108.30     13.88 o
  10   0   8       31.17       39.69     14.28 o
 -12   1   8       99.34       92.92      9.82 o
 -11   1   8       52.44       46.71      8.18 o
 -10   1   8        0.00        5.38      6.53 o
  -9   1   8        8.81        6.08      6.01 o
  -8   1   8       26.38       21.44      5.67 o
  -7   1   8        2.30        5.65      4.43 o
  -6   1   8      482.53      496.20     10.52 o
  -5   1   8       17.39       19.63      5.07 o
  -4   1   8       44.87       35.00      4.99 o
  -3   1   8        0.19        7.06      4.82 o
  -2   1   8       36.73       38.95      3.75 o
  -1   1   8      288.51      308.34      5.51 o
   0   1   8       47.31       43.55      3.55 o
   1   1   8       56.07       54.89      3.37 o
   2   1   8      253.89      285.08      6.35 o
   3   1   8       32.65       30.59      3.55 o
   4   1   8       11.26       16.67      4.44 o
   5   1   8       33.22       23.48      6.40 o
   6   1   8      497.81      514.75     12.01 o
   7   1   8       22.62       24.43      6.87 o
   8   1   8       62.49       54.48      7.62 o
   9   1   8       74.06       77.44      9.32 o
  10   1   8       90.67       86.13     11.14 o
 -12   2   8       21.61       31.07     10.77 o
 -11   2   8        8.29       13.32      7.60 o
 -10   2   8       58.43       54.67      7.03 o
  -9   2   8      153.80      153.33      7.58 o
  -8   2   8       47.35       39.57      5.65 o
  -7   2   8        7.54       18.27      5.75 o
  -6   2   8       11.60       24.24      5.52 o
  -5   2   8      446.23      455.33      9.07 o
  -4   2   8        0.51       16.03      5.42 o
  -3   2   8       51.09       56.34      3.62 o
  -2   2   8     1017.05     1029.00      9.68 o
  -1   2   8       76.08       73.81      3.43 o
   0   2   8      561.63      592.32      8.01 o
   1   2   8       45.91       58.69      4.18 o
   2   2   8      344.35      340.19      8.92 o
   3   2   8      257.01      231.63      7.95 o
   4   2   8      222.50      211.86      6.69 o
   5   2   8      563.07      544.15      9.92 o
   6   2   8     1584.77     1598.42     17.13 o
   7   2   8      316.58      319.21     10.61 o
   8   2   8       66.31       62.77      9.46 o
   9   2   8       33.07       36.78      8.56 o
 -12   3   8       82.10       88.06     11.27 o
 -11   3   8        1.03        9.60      8.85 o
 -10   3   8      442.25      450.61     12.01 o
  -9   3   8        2.00        9.25      6.22 o
  -8   3   8       10.79       12.65      7.35 o
  -7   3   8       11.89       31.69      8.50 o
  -6   3   8       33.27       23.76      4.88 o
  -5   3   8        3.39        6.75      3.64 o
  -4   3   8      285.36      242.41      5.85 o
  -3   3   8       67.92       83.59      4.73 o
  -2   3   8        5.65        5.87      3.21 o
  -1   3   8      337.27      324.77      6.68 o
   0   3   8       64.58       77.01      3.94 o
   1   3   8       63.58       92.45      4.62 o
   2   3   8       21.37       27.34      3.75 o
   3   3   8        1.34        0.40      2.70 o
   4   3   8       54.48       63.12      7.63 o
   5   3   8      143.84      120.86      6.85 o
   6   3   8       61.64       47.42      6.39 o
   7   3   8      125.73      148.07      8.64 o
   8   3   8       23.31       21.59      9.63 o
   9   3   8      176.92      177.85     15.17 o
 -12   4   8       72.74       62.14     11.06 o
 -11   4   8        0.11       12.85      8.79 o
 -10   4   8        8.01       12.71      7.20 o
  -9   4   8      205.05      209.47     13.15 o
  -8   4   8       17.13        9.69      6.54 o
  -7   4   8       67.63       70.51      6.16 o
  -6   4   8       16.29       14.76      5.24 o
  -5   4   8        0.56        0.45      4.78 o
  -4   4   8      178.38      206.27      6.32 o
  -3   4   8      535.50      584.28      9.02 o
  -2   4   8      339.71      342.92      6.51 o
  -1   4   8      126.63      134.98      4.78 o
   0   4   8      251.81      245.22      6.13 o
   1   4   8      453.77      422.35      9.70 o
   2   4   8       55.86       41.91      5.53 o
   3   4   8       19.83       18.98      4.76 o
   4   4   8      274.97      271.55     10.05 o
   5   4   8      134.16      145.97      8.36 o
   6   4   8       28.07       18.12      6.03 o
   7   4   8       42.86       36.21      7.44 o
   8   4   8      114.99      109.54      9.74 o
   9   4   8      186.90      182.92     11.89 o
 -11   5   8        5.40       17.70      9.16 o
 -10   5   8       35.93       34.97     10.66 o
  -9   5   8        7.87        9.94      6.97 o
  -8   5   8       42.90       25.54      6.40 o
  -7   5   8       23.63       11.06      6.70 o
  -6   5   8       21.13       26.26      5.86 o
  -5   5   8      371.46      369.80      7.63 o
  -4   5   8       41.49       43.16      4.77 o
  -3   5   8       15.88       13.83      4.02 o
  -2   5   8       21.36       23.60      4.52 o
  -1   5   8        3.15       10.27      3.20 o
   0   5   8       92.35      103.83      4.51 o
   1   5   8      182.92      144.42      7.52 o
   2   5   8       97.61       98.22      5.33 o
   3   5   8        5.00        9.32      5.02 o
   4   5   8        6.70        1.49      5.29 o
   5   5   8        4.49        1.09      6.11 o
   6   5   8        9.33        7.22      6.87 o
   7   5   8       19.52       17.26      7.48 o
   8   5   8        8.30       16.13      7.94 o
   9   5   8       82.97       92.38     12.09 o
 -11   6   8        6.72        6.31     11.04 o
 -10   6   8       37.40       47.47     10.31 o
  -9   6   8       10.83        8.77      8.14 o
  -8   6   8        1.68        2.60      6.78 o
  -7   6   8      109.26      101.96      7.17 o
  -6   6   8        0.27        6.37      5.64 o
  -5   6   8        0.03       10.32      4.50 o
  -4   6   8      230.54      221.65      6.67 o
  -3   6   8       30.44       23.66      4.53 o
  -2   6   8        2.83        3.65      3.65 o
  -1   6   8       16.51       10.24      4.27 o
   0   6   8        3.19        2.54      3.83 o
   1   6   8       82.38       64.35      4.39 o
   2   6   8        1.39        6.78      4.87 o
   3   6   8       16.81       13.48      5.27 o
   4   6   8       82.36       75.20      5.96 o
   5   6   8       86.85       69.18      6.34 o
   6   6   8      113.39      101.71      8.14 o
   7   6   8        3.23        0.56      7.55 o
   8   6   8       17.81       24.29      8.66 o
   9   6   8        4.08       12.02     10.32 o
 -11   7   8        7.23       19.05      9.62 o
 -10   7   8        0.02       10.55      8.24 o
  -9   7   8       42.64       46.83      8.15 o
  -8   7   8       10.15       21.22      6.99 o
  -7   7   8       26.83       27.11      6.16 o
  -6   7   8      136.03      133.68      8.71 o
  -5   7   8       79.31       69.80      8.16 o
  -4   7   8      228.07      232.03      7.38 o
  -3   7   8       46.37       42.62      4.92 o
  -2   7   8        0.39       -0.58      4.77 o
  -1   7   8      136.30      139.50      6.37 o
   0   7   8      143.54      130.30      6.53 o
   1   7   8      220.12      215.68      7.43 o
   2   7   8       11.55        8.35      4.42 o
   3   7   8       67.97       63.32      6.37 o
   4   7   8      198.65      182.82      7.58 o
   5   7   8       16.39       15.72      5.72 o
   6   7   8       10.09        8.70      7.82 o
   7   7   8       17.80       16.29      8.47 o
   8   7   8       38.64       48.51     10.58 o
 -11   8   8        4.68        8.81     10.65 o
 -10   8   8        4.53       17.66      8.59 o
  -9   8   8        0.01       13.00      7.60 o
  -8   8   8       63.74       76.65      8.28 o
  -7   8   8      114.30       97.87      7.29 o
  -6   8   8      193.12      169.62      8.05 o
  -5   8   8       13.30        8.63      5.88 o
  -4   8   8       30.64       22.72      6.02 o
  -3   8   8        1.89       -0.93      5.04 o
  -2   8   8      222.22      228.28      7.99 o
  -1   8   8      181.65      162.28      6.00 o
   0   8   8      283.97      274.59     10.09 o
   1   8   8      172.63      164.62      7.23 o
   2   8   8      275.09      264.26      9.92 o
   3   8   8      178.09      182.13      8.16 o
   4   8   8      554.65      501.46     11.63 o
   5   8   8       21.82       27.33      7.04 o
   6   8   8        0.05       -6.89      8.57 o
   7   8   8        3.74       13.50      8.76 o
   8   8   8       45.35       58.59     11.02 o
 -10   9   8        2.89       10.05      8.98 o
  -9   9   8       22.88       29.86      8.42 o
  -8   9   8       26.30       32.59      8.32 o
  -7   9   8        5.23       10.21      7.26 o
  -6   9   8       30.34       16.53      6.01 o
  -5   9   8        0.00       -4.42      5.69 o
  -4   9   8       68.82       29.90      6.86 o
  -3   9   8        5.11        6.54      6.75 o
  -2   9   8        1.55        5.64      4.68 o
  -1   9   8      504.92      473.89     11.09 o
   0   9   8      413.34      401.65     10.18 o
   1   9   8      643.98      648.67     12.63 o
   2   9   8        0.03       -5.69      6.47 o
   3   9   8        6.45        3.57      5.86 o
   4   9   8        0.53       -3.61      6.31 o
   5   9   8       22.95       27.90      7.56 o
   6   9   8       48.82       33.56     10.07 o
   7   9   8       12.66       16.70      8.88 o
   8   9   8       15.12       34.85     10.28 o
 -10  10   8       26.83       22.47     10.78 o
  -9  10   8        0.50        9.37      9.24 o
  -8  10   8        4.47       11.16      8.70 o
  -7  10   8       83.07       71.05      9.34 o
  -6  10   8       89.28       78.23      9.68 o
  -5  10   8       13.00        3.04      6.80 o
  -4  10   8        3.89        7.65      6.23 o
  -3  10   8       21.20       16.03      6.05 o
  -2  10   8        7.23        6.62      6.11 o
  -1  10   8      460.41      468.44     12.05 o
   0  10   8       51.19       39.98      6.16 o
   1  10   8      186.11      192.73      7.96 o
   2  10   8      305.51      295.33     10.23 o
   3  10   8      213.18      205.82      8.78 o
   4  10   8        3.42        4.79      6.80 o
   5  10   8       46.53       44.38      8.04 o
   6  10   8        1.09        3.12      8.68 o
   7  10   8       12.57       24.20     10.48 o
  -9  11   8       35.02       23.86      9.85 o
  -8  11   8       15.07       15.22      8.84 o
  -7  11   8        6.55       28.91     15.22 o
  -6  11   8       17.24       11.42      8.77 o
  -5  11   8      192.76      190.94     10.29 o
  -4  11   8        2.60        9.96      6.41 o
  -3  11   8       27.70       29.82      6.93 o
  -2  11   8       33.09       19.75      6.53 o
  -1  11   8       11.98       -3.77      7.58 o
   0  11   8      179.75      178.63      8.69 o
   1  11   8      416.61      412.92     10.48 o
   2  11   8       17.67       17.22      6.01 o
   3  11   8        2.31       -5.03      6.82 o
   4  11   8      234.73      231.87     10.90 o
   5  11   8        5.04        7.67      7.61 o
   6  11   8        1.49        7.56      9.05 o
   7  11   8       17.86       28.27     11.39 o
  -8  12   8        6.90       10.54      9.50 o
  -7  12   8       30.62       47.75      9.49 o
  -6  12   8        8.80       18.60      8.53 o
  -5  12   8       19.23       21.68      8.37 o
  -4  12   8       25.97       29.58      7.67 o
  -3  12   8        6.99        8.67      6.90 o
  -2  12   8       61.72       53.53      7.17 o
  -1  12   8      126.17      118.21      8.38 o
   0  12   8      148.83      133.81      8.43 o
   1  12   8       29.61       30.92      6.64 o
   2  12   8        5.95        9.29      6.81 o
   3  12   8        3.21       -3.99      7.71 o
   4  12   8       29.27       25.60      7.54 o
   5  12   8        1.47       10.06      8.07 o
   6  12   8        6.99       24.64     11.51 o
  -8  13   8        0.53       12.72     10.71 o
  -7  13   8        6.26       18.26     11.62 o
  -6  13   8       25.19       30.87      9.47 o
  -5  13   8       67.20       73.71     10.41 o
  -4  13   8        0.94       -0.94      8.55 o
  -3  13   8        3.59        2.38      7.49 o
  -2  13   8        2.10       -6.37      7.25 o
  -1  13   8       29.66       25.38      8.06 o
   0  13   8       19.01       20.79      7.32 o
   1  13   8       57.91       59.46      9.00 o
   2  13   8        6.62       12.12      8.98 o
   3  13   8        8.88        4.12      8.85 o
   4  13   8       22.88       28.30      8.27 o
   5  13   8        0.45        5.21      8.17 o
  -7  14   8        7.27        9.43     10.59 o
  -6  14   8       17.60        7.76     10.19 o
  -5  14   8      115.95      100.24     11.31 o
  -4  14   8       50.11       51.80      9.02 o
  -3  14   8      150.01      159.24     11.11 o
  -2  14   8       69.73       48.37      8.39 o
  -1  14   8       61.71       41.24      9.46 o
   0  14   8       15.32       14.46      8.18 o
   1  14   8       40.04       36.79      9.20 o
   2  14   8        0.96       13.49      9.44 o
   3  14   8       16.13       13.13     10.84 o
   4  14   8        8.26        9.12      9.56 o
  -5  15   8       74.44       44.87     10.87 o
  -4  15   8       25.29       25.30     11.79 o
  -3  15   8       61.43       30.94      9.65 o
  -2  15   8       20.71       15.12      8.69 o
  -1  15   8       63.67       51.53      9.24 o
   0  15   8       30.83       32.39      9.25 o
   1  15   8       79.95       93.38     11.76 o
   2  15   8       21.03       26.47     10.92 o
   3  15   8        8.60       -0.19     12.72 o
  -3  16   8       31.21       47.21     11.12 o
  -2  16   8        1.33        4.89     10.08 o
  -1  16   8       11.42       13.74     11.47 o
   0  16   8        7.26       15.75     11.11 o
   1  16   8       44.25       66.46     12.92 o
 -12   1   9        0.10       25.01     11.31 o
 -11   1   9       59.56       70.29      8.57 o
 -10   1   9       53.24       34.80      6.37 o
  -9   1   9       22.41        2.94      5.97 o
  -8   1   9       61.13       54.18      6.31 o
  -7   1   9       81.91       67.98      7.03 o
  -6   1   9        7.23       15.81      6.08 o
  -5   1   9       39.48       40.83      5.84 o
  -4   1   9       66.50       93.26      5.41 o
  -3   1   9      161.63      173.60      6.61 o
  -2   1   9      432.11      406.83      7.34 o
  -1   1   9       91.83       85.13      4.05 o
   0   1   9      165.62      162.39      5.35 o
   1   1   9       43.84       44.08      3.87 o
   2   1   9      242.04      253.79      7.84 o
   3   1   9       56.28       52.38      6.47 o
   4   1   9       53.04       48.45      7.42 o
   5   1   9      240.55      232.87      8.59 o
   6   1   9        6.82        5.18      6.49 o
   7   1   9        2.90       -0.14      6.99 o
   8   1   9        0.00       -3.62      7.58 o
   9   1   9        0.45        0.43      8.43 o
 -12   2   9       24.86       25.60     10.64 o
 -11   2   9      175.67      164.19      9.96 o
 -10   2   9        3.82       -2.57      6.67 o
  -9   2   9        0.77        0.08      6.03 o
  -8   2   9       92.44       80.35      6.88 o
  -7   2   9       40.95       42.46      6.69 o
  -6   2   9       95.65      103.06      7.44 o
  -5   2   9       20.78       27.14      5.52 o
  -4   2   9      200.79      215.39      7.40 o
  -3   2   9      272.61      259.52      7.16 o
  -2   2   9       42.63       30.72      3.90 o
  -1   2   9      432.79      423.75      8.00 o
   0   2   9      154.00      143.58      8.05 o
   1   2   9      235.57      219.69      8.58 o
   2   2   9       83.57       59.72      4.80 o
   3   2   9      197.05      179.49      5.59 o
   4   2   9      151.96      141.03      6.45 o
   5   2   9        8.70       -4.74      6.54 o
   6   2   9      166.72      168.51      9.68 o
   7   2   9      113.10      119.58      8.79 o
   8   2   9       28.66       28.45      8.33 o
   9   2   9        0.05       11.85      8.79 o
 -12   3   9       39.25       37.75     11.70 o
 -11   3   9        6.64       21.45      9.66 o
 -10   3   9       58.73       58.78      7.97 o
  -9   3   9      253.78      270.86     10.94 o
  -8   3   9      102.36      105.08      7.84 o
  -7   3   9       17.22       29.07      6.81 o
  -6   3   9       48.80       67.57      9.36 o
  -5   3   9      163.13      169.67      7.16 o
  -4   3   9       27.46       33.85      5.96 o
  -3   3   9       12.76       13.26      4.15 o
  -2   3   9       61.35       51.35      4.63 o
  -1   3   9      846.65      853.83     11.23 o
   0   3   9       61.94       49.95      4.37 o
   1   3   9        1.06       11.46      4.17 o
   2   3   9        2.05        3.76      4.17 o
   3   3   9       62.37       59.94      5.67 o
   4   3   9     1055.00     1077.80     13.73 o
   5   3   9      124.10      108.91      7.32 o
   6   3   9       78.19       69.14      7.91 o
   7   3   9       16.59        9.33      7.89 o
   8   3   9       18.47       19.84     12.60 o
   9   3   9        2.36       20.28     12.52 o
 -11   4   9        9.72       14.74      9.56 o
 -10   4   9       21.55       27.42      8.35 o
  -9   4   9       85.67       96.00     12.06 o
  -8   4   9        0.31       16.59     10.24 o
  -7   4   9      140.56      149.74      8.74 o
  -6   4   9        0.14        8.34      5.98 o
  -5   4   9        0.08        1.01      5.02 o
  -4   4   9        9.04        7.86      4.88 o
  -3   4   9      330.79      325.80      9.85 o
  -2   4   9      138.12      142.44      5.13 o
  -1   4   9        0.71        2.92      3.18 o
   0   4   9       49.15       56.37      6.99 o
   1   4   9       51.04       48.46      4.70 o
   2   4   9      140.12      162.20      8.05 o
   3   4   9      143.84      131.20      6.19 o
   4   4   9        5.19        5.79      7.24 o
   5   4   9        1.68       -3.64      6.03 o
   6   4   9      130.34      127.93      9.72 o
   7   4   9       54.15       39.18      8.30 o
   8   4   9       56.16       38.28     11.08 o
   9   4   9        0.46       22.26     15.05 o
 -11   5   9       36.23       39.88     13.96 o
 -10   5   9       26.99       38.91     11.77 o
  -9   5   9       79.43       88.96     10.83 o
  -8   5   9       17.29        6.81      7.40 o
  -7   5   9       18.41       12.02      7.14 o
  -6   5   9       38.15       37.63      6.81 o
  -5   5   9        8.81       17.25      6.45 o
  -4   5   9        2.99       12.97      5.36 o
  -3   5   9        5.22        0.30      4.95 o
  -2   5   9        8.30        3.16      5.03 o
  -1   5   9        4.05        5.87      3.04 o
   0   5   9       25.01       24.68      4.65 o
   1   5   9       98.24       86.86      6.62 o
   2   5   9       37.56       35.57      4.85 o
   3   5   9      162.66      171.51      8.08 o
   4   5   9        3.15       -2.61      5.11 o
   5   5   9       11.64        8.21      6.42 o
   6   5   9       88.34       79.09      9.14 o
   7   5   9       51.65       50.44      8.84 o
   8   5   9        2.96       -7.75      9.01 o
 -11   6   9        4.99       30.44     10.47 o
 -10   6   9       19.73       42.14     11.28 o
  -9   6   9        8.85       10.23      7.33 o
  -8   6   9       16.22        7.71      6.61 o
  -7   6   9       15.83       20.77      6.57 o
  -6   6   9       11.08       16.19      5.90 o
  -5   6   9       56.85       59.13      7.97 o
  -4   6   9      364.13      376.15      9.19 o
  -3   6   9       10.05       13.41      5.92 o
  -2   6   9        3.34        9.25      5.18 o
  -1   6   9      477.97      456.95      8.76 o
   0   6   9      122.85      118.87      5.08 o
   1   6   9       55.02       50.50      4.65 o
   2   6   9      221.26      204.76      8.73 o
   3   6   9      129.60      139.27      9.63 o
   4   6   9       15.87       15.87      5.01 o
   5   6   9       43.69       25.64      7.03 o
   6   6   9        1.93       -9.71      8.96 o
   7   6   9        1.64       -1.67      8.69 o
   8   6   9        0.03       10.19      9.11 o
 -11   7   9        4.18       31.93      9.22 o
 -10   7   9        1.69       11.31      7.96 o
  -9   7   9        1.77       14.14      7.69 o
  -8   7   9       76.98       81.53      7.62 o
  -7   7   9       15.91       16.09      6.55 o
  -6   7   9       10.06        9.77      6.14 o
  -5   7   9      148.12      149.56      8.23 o
  -4   7   9      156.24      148.43      7.95 o
  -3   7   9       17.70       10.04      6.79 o
  -2   7   9      759.07      785.93     15.69 o
  -1   7   9      305.25      334.45      9.70 o
   0   7   9      118.09      130.15      6.92 o
   1   7   9       21.00       -1.88      6.71 o
   2   7   9       46.37       46.32      7.28 o
   3   7   9      331.11      366.48     11.89 o
   4   7   9      183.78      170.94      7.93 o
   5   7   9       45.65       41.09      7.59 o
   6   7   9       10.50       -0.19      9.14 o
   7   7   9       30.60       30.04      9.05 o
   8   7   9       99.99      118.21     13.03 o
 -10   8   9        8.11       23.78      9.02 o
  -9   8   9        0.75        7.51      8.04 o
  -8   8   9        8.05       11.75      7.21 o
  -7   8   9        0.24        9.19      6.47 o
  -6   8   9       76.09       60.42      6.81 o
  -5   8   9      187.57      201.86      9.56 o
  -4   8   9        0.54       -8.83      5.89 o
  -3   8   9       34.28       28.97      7.71 o
  -2   8   9       73.65       88.66      6.46 o
  -1   8   9       41.76       32.86      5.87 o
   0   8   9        2.49        0.56      5.78 o
   1   8   9      430.06      423.36     11.57 o
   2   8   9        2.08       -4.73      6.29 o
   3   8   9       61.74       52.12      6.85 o
   4   8   9       73.12       74.62      6.71 o
   5   8   9      369.58      356.56     14.04 o
   6   8   9        8.79        0.03      8.96 o
   7   8   9        3.88       -1.07      9.49 o
   8   8   9       71.91       88.58     12.49 o
 -10   9   9        4.61       20.67     10.33 o
  -9   9   9        4.41       11.35      9.21 o
  -8   9   9        6.83       11.74      9.10 o
  -7   9   9       22.29       29.57      8.91 o
  -6   9   9       50.47       57.92      7.69 o
  -5   9   9        5.85       -2.08      7.06 o
  -4   9   9        0.68       -7.12      6.11 o
  -3   9   9        2.14        2.92      6.68 o
  -2   9   9      232.70      260.22      8.74 o
  -1   9   9        3.87        1.46      6.00 o
   0   9   9      160.37      150.00      7.69 o
   1   9   9       34.90       35.63      5.94 o
   2   9   9       30.13       11.93      6.79 o
   3   9   9        1.24        3.46      6.46 o
   4   9   9        2.70       -1.09      6.61 o
   5   9   9       13.74       11.50      9.05 o
   6   9   9        3.33        2.82      9.40 o
   7   9   9       50.65       44.11     12.56 o
  -9  10   9        3.29       10.11      9.51 o
  -8  10   9        0.33        3.62      9.40 o
  -7  10   9      128.27      120.55     11.70 o
  -6  10   9        0.77       -2.36      9.61 o
  -5  10   9       14.94       14.33      7.09 o
  -4  10   9       75.36       95.77      8.19 o
  -3  10   9        2.93        0.78      6.53 o
  -2  10   9       24.62       26.45      6.72 o
  -1  10   9       29.40       29.19      5.78 o
   0  10   9      153.15      145.99      7.86 o
   1  10   9       14.90       13.39      6.26 o
   2  10   9        0.25       -0.53      6.90 o
   3  10   9       51.65       51.23      7.97 o
   4  10   9      103.03      100.64      8.67 o
   5  10   9       12.70        6.29      8.96 o
   6  10   9       83.77       82.76     10.83 o
   7  10   9       13.72       22.86     12.10 o
  -9  11   9        3.80       11.78     11.19 o
  -8  11   9        5.29       13.85      9.79 o
  -7  11   9       23.16       38.61      9.62 o
  -6  11   9        0.11       19.49     10.64 o
  -5  11   9       49.73       55.24      8.06 o
  -4  11   9        3.77       14.97      7.02 o
  -3  11   9      106.91      119.24      8.01 o
  -2  11   9      102.72      103.09      8.12 o
  -1  11   9       42.00       45.35      8.05 o
   0  11   9      238.76      229.81     10.39 o
   1  11   9      121.26      118.37      8.00 o
   2  11   9       17.59       11.57      6.92 o
   3  11   9       31.93       28.66      8.37 o
   4  11   9        5.14        5.00      7.18 o
   5  11   9        0.01        6.56      9.22 o
   6  11   9        8.39       17.20     10.53 o
  -8  12   9        0.82       18.11     14.45 o
  -7  12   9        2.48       27.59      9.74 o
  -6  12   9        0.45       10.74      9.07 o
  -5  12   9        1.71        7.41      8.75 o
  -4  12   9       16.13       20.38      7.78 o
  -3  12   9       23.73       18.86      7.42 o
  -2  12   9        0.08       -2.68      7.02 o
  -1  12   9       99.21       81.68      8.86 o
   0  12   9        7.55        9.10      7.85 o
   1  12   9       23.67       28.06      7.83 o
   2  12   9        8.74        9.41      8.45 o
   3  12   9        0.49       -4.05      8.27 o
   4  12   9       15.85       15.82      7.75 o
   5  12   9      129.79      147.23     12.30 o
  -7  13   9       26.14       39.06     10.77 o
  -6  13   9       55.13       67.36     10.85 o
  -5  13   9       65.27      104.73     11.10 o
  -4  13   9      102.20      108.39     10.08 o
  -3  13   9       12.03       17.56      7.93 o
  -2  13   9        4.42       -5.60      7.57 o
  -1  13   9       24.93       26.56      8.08 o
   0  13   9        0.68       -1.67      8.36 o
   1  13   9        5.42       15.38      9.53 o
   2  13   9       30.41       37.04      9.77 o
   3  13   9       36.01       22.71     10.63 o
   4  13   9        6.67       14.84      9.13 o
  -6  14   9       57.41       56.32     11.76 o
  -5  14   9        3.32        8.99     10.18 o
  -4  14   9       22.83       25.02      9.01 o
  -3  14   9      128.52      143.23     10.75 o
  -2  14   9        0.17        2.10      8.23 o
  -1  14   9        1.81        5.60     10.28 o
   0  14   9        5.57       -0.48      9.50 o
   1  14   9        9.73       11.41     11.06 o
   2  14   9       23.44       26.03     11.13 o
   3  14   9        0.09       -6.80     11.13 o
  -4  15   9       38.74       27.58     11.05 o
  -3  15   9        1.24       -5.21      9.52 o
  -2  15   9       25.35       33.17     10.71 o
  -1  15   9        1.78       -0.53     10.96 o
   0  15   9       39.05       38.60     10.69 o
   1  15   9        6.87       10.65     12.19 o
   2  15   9        1.80       10.42     12.68 o
 -11   0  10        0.35       25.53     10.99 o
 -10   0  10       41.58       27.48      9.39 o
  -9   0  10       91.36       82.31     11.23 o
  -8   0  10      283.42      282.30     14.03 o
  -7   0  10       13.58       19.66     10.19 o
  -6   0  10      277.33      281.06     13.61 o
  -5   0  10        3.93       -4.68      9.91 o
  -4   0  10       22.41       26.91      8.44 o
  -3   0  10      445.32      418.66     15.43 o
  -2   0  10      392.10      378.53     11.49 o
  -1   0  10      315.34      288.16     16.35 o
   0   0  10     1488.86     1452.78     22.41 o
   1   0  10      464.98      463.49     12.89 o
   2   0  10      618.58      647.93     13.89 o
   3   0  10       37.58       24.10      9.04 o
   4   0  10      251.21      236.90     12.00 o
   5   0  10     1092.38     1053.94     25.44 o
   6   0  10        1.88       -7.87      9.52 o
   7   0  10       13.50        7.56      9.95 o
   8   0  10       84.45       60.60     11.11 o
 -11   1  10      196.75      214.82     10.68 o
 -10   1  10       51.90       43.39      7.46 o
  -9   1  10       47.27       35.33      7.26 o
  -8   1  10        8.17       13.51      6.69 o
  -7   1  10       39.83       34.00      7.00 o
  -6   1  10      161.13      159.36      8.63 o
  -5   1  10       96.50      107.06      6.77 o
  -4   1  10      179.00      178.27      9.66 o
  -3   1  10      557.73      496.73     13.16 o
  -2   1  10     1055.70     1060.31     13.07 o
  -1   1  10       74.58       86.67      4.88 o
   0   1  10       50.29       51.13      5.61 o
   1   1  10        4.75        9.04      4.65 o
   2   1  10      177.71      174.19      7.27 o
   3   1  10       13.76       19.92      8.50 o
   4   1  10      130.89      108.88      7.71 o
   5   1  10       43.70       26.43      6.46 o
   6   1  10       26.98       10.66      6.97 o
   7   1  10       18.72       10.55      7.15 o
   8   1  10        3.18       -6.04      8.00 o
 -11   2  10       14.64       27.09      9.07 o
 -10   2  10       45.58       45.96     11.86 o
  -9   2  10        3.93       -0.28      7.36 o
  -8   2  10       10.75        5.20      7.30 o
  -7   2  10       25.76       27.91      8.48 o
  -6   2  10       19.91       37.78      6.99 o
  -5   2  10        1.06       10.28      5.76 o
  -4   2  10      213.88      202.99      7.50 o
  -3   2  10      117.78      103.71      5.48 o
  -2   2  10      690.20      645.77      9.16 o
  -1   2  10       32.87       25.41      3.76 o
   0   2  10        7.08       10.16      4.14 o
   1   2  10        0.77       -4.33      4.79 o
   2   2  10        1.38       -7.15      4.77 o
   3   2  10       20.17       12.50      6.34 o
   4   2  10      565.93      591.66     13.35 o
   5   2  10      223.05      200.87      9.12 o
   6   2  10      145.63      149.83      9.10 o
   7   2  10       25.86       26.96      7.73 o
   8   2  10       13.01        6.92      8.40 o
 -11   3  10       48.97       45.09     12.95 o
 -10   3  10        3.82        0.83      8.04 o
  -9   3  10        7.81        1.90      7.02 o
  -8   3  10       21.16       22.31      7.29 o
  -7   3  10       74.51       61.37      7.03 o
  -6   3  10       12.76       30.66     10.34 o
  -5   3  10        0.59        2.51      6.39 o
  -4   3  10       13.81       20.64      5.85 o
  -3   3  10      155.79      154.28      6.11 o
  -2   3  10       27.91       26.88      4.45 o
  -1   3  10      148.20      136.37      8.50 o
   0   3  10      175.84      187.07      9.25 o
   1   3  10       11.10       11.80      4.58 o
   2   3  10        2.46        0.23      6.48 o
   3   3  10      428.13      469.80      9.95 o
   4   3  10       93.61       74.07      7.75 o
   5   3  10       49.05       27.49      6.84 o
   6   3  10       57.34       45.60      8.80 o
   7   3  10        4.20        3.11      9.21 o
   8   3  10       48.39       40.54     10.02 o
 -11   4  10        5.88       20.60     10.93 o
 -10   4  10      132.38      142.75     10.00 o
  -9   4  10        1.37       -2.02      7.89 o
  -8   4  10       43.85       56.44     10.77 o
  -7   4  10        1.14       13.21      7.70 o
  -6   4  10      156.94      177.90      9.29 o
  -5   4  10        5.54        9.21      6.91 o
  -4   4  10       28.46       41.81      6.31 o
  -3   4  10       26.43       28.67      4.86 o
  -2   4  10      159.75      151.59      5.76 o
  -1   4  10        1.12        0.19      2.54 o
   0   4  10        2.08        7.43      4.96 o
   1   4  10       35.65       52.08      5.99 o
   2   4  10      115.86       86.36      7.05 o
   3   4  10      389.66      413.13     10.31 o
   4   4  10      557.62      535.13     12.31 o
   5   4  10      196.56      203.39      9.73 o
   6   4  10       63.67       54.14      8.63 o
   7   4  10        9.39        7.22      8.18 o
   8   4  10       40.79       39.77     15.47 o
 -11   5  10        7.16       16.83     10.75 o
 -10   5  10        3.64       11.38      9.15 o
  -9   5  10        0.01        1.60      8.51 o
  -8   5  10       75.01       93.14     14.95 o
  -7   5  10       75.44       90.21      8.00 o
  -6   5  10       39.13       35.20      7.06 o
  -5   5  10      228.66      247.82     10.38 o
  -4   5  10       78.59       84.26      7.02 o
  -3   5  10        6.75       11.01      5.77 o
  -2   5  10        0.94       -4.47      5.16 o
  -1   5  10        0.00       -0.03      4.29 o
   0   5  10      236.19      235.70     10.38 o
   1   5  10       80.68       94.72      7.42 o
   2   5  10      515.13      526.95     12.24 o
   3   5  10      140.17      128.20      7.19 o
   4   5  10        8.16        9.56      6.55 o
   5   5  10       13.96        3.36      7.01 o
   6   5  10       27.68       14.79      8.65 o
   7   5  10       24.32        7.51      9.43 o
   8   5  10      179.49      187.81     17.12 o
 -11   6  10       21.93       42.64     15.12 o
 -10   6  10        3.57       27.79      9.44 o
  -9   6  10       25.85       35.63     11.95 o
  -8   6  10      108.89      109.82      8.90 o
  -7   6  10       69.98       71.56      7.61 o
  -6   6  10      295.55      319.69     12.83 o
  -5   6  10      103.94      121.89      9.20 o
  -4   6  10       36.86       49.74      7.73 o
  -3   6  10      196.40      203.42      8.47 o
  -2   6  10      243.62      239.34      8.63 o
  -1   6  10       38.27       32.53      6.40 o
   0   6  10        0.75       -0.92      5.69 o
   1   6  10        0.19       -5.94      6.82 o
   2   6  10      414.70      378.68     11.82 o
   3   6  10       74.14       67.32      6.72 o
   4   6  10        0.80       -5.83      6.67 o
   5   6  10       74.23       64.26      8.97 o
   6   6  10       47.10       48.56      9.67 o
   7   6  10       66.08       46.77     10.10 o
   8   6  10       12.17        2.71     11.61 o
 -10   7  10       12.88       50.62     16.34 o
  -9   7  10        1.72       14.12      8.50 o
  -8   7  10        4.43        5.24      7.62 o
  -7   7  10       16.05       19.61      7.17 o
  -6   7  10        3.03        3.59      7.14 o
  -5   7  10      162.81      178.36     10.13 o
  -4   7  10       28.92       27.29      6.52 o
  -3   7  10        0.71       -0.32      6.80 o
  -2   7  10       31.76       45.00      7.52 o
  -1   7  10      349.74      434.46     11.45 o
   0   7  10      460.81      455.44     10.48 o
   1   7  10       22.67       15.24      6.66 o
   2   7  10      264.89      268.18      9.70 o
   3   7  10      251.27      231.26     11.10 o
   4   7  10        2.70       -2.57      6.78 o
   5   7  10      146.98      120.67     10.67 o
   6   7  10       16.95       16.03      9.86 o
   7   7  10        1.65       -4.58      9.21 o
 -10   8  10       62.65       85.38     11.62 o
  -9   8  10       39.82       43.26     10.63 o
  -8   8  10       17.97        5.40      9.72 o
  -7   8  10      142.93      127.47      9.10 o
  -6   8  10        0.11       -6.97      7.31 o
  -5   8  10        6.13       -0.32      6.63 o
  -4   8  10      153.71      136.43      8.22 o
  -3   8  10       10.93       10.29      7.76 o
  -2   8  10      306.47      355.57     11.18 o
  -1   8  10      489.28      467.30     11.46 o
   0   8  10       32.43       27.68      6.36 o
   1   8  10       50.13       34.10      7.18 o
   2   8  10        0.07        0.66      6.19 o
   3   8  10        1.45        1.57      6.53 o
   4   8  10       31.48       21.00      6.99 o
   5   8  10        6.79       -3.06      9.05 o
   6   8  10        2.58        1.95      9.90 o
   7   8  10      105.24      134.69     13.38 o
  -9   9  10        0.29       -1.54     10.03 o
  -8   9  10       34.09       22.93     10.09 o
  -7   9  10       46.12       39.85      9.72 o
  -6   9  10       97.37       62.22      8.44 o
  -5   9  10       35.82       10.62      7.86 o
  -4   9  10        0.53        0.64      6.65 o
  -3   9  10        3.01       13.27      6.81 o
  -2   9  10       77.51       97.49      8.04 o
  -1   9  10      393.89      350.37     10.97 o
   0   9  10       62.32       65.22      6.97 o
   1   9  10      120.02      105.29      8.28 o
   2   9  10       91.76       76.75      8.04 o
   3   9  10       36.75       36.82      7.10 o
   4   9  10      112.38      120.86     10.57 o
   5   9  10      114.59      107.56     10.12 o
   6   9  10        4.06        1.58     11.08 o
  -9  10  10      103.69      100.46     12.81 o
  -8  10  10       19.55       26.33     10.40 o
  -7  10  10      166.07      162.59     12.19 o
  -6  10  10       73.41       50.61      9.82 o
  -5  10  10        0.30       10.75      7.60 o
  -4  10  10       19.85       17.69      7.89 o
  -3  10  10       29.23       30.92      6.99 o
  -2  10  10      100.83       88.53      7.66 o
  -1  10  10       56.57       64.16      8.31 o
   0  10  10        3.94        2.09      6.43 o
   1  10  10       16.06       15.27      7.73 o
   2  10  10        3.07        0.33      6.69 o
   3  10  10        0.04       -6.02      8.66 o
   4  10  10        2.44       12.52      8.70 o
   5  10  10        1.96        1.74      9.38 o
   6  10  10        0.33       -7.91     11.07 o
  -8  11  10       15.17       19.71     10.94 o
  -7  11  10       38.10       45.64     10.94 o
  -6  11  10        5.50       15.28      9.23 o
  -5  11  10      100.18      103.44      9.74 o
  -4  11  10       10.05       10.63      8.01 o
  -3  11  10       14.58        6.66      7.28 o
  -2  11  10        7.18        9.39      7.75 o
  -1  11  10       64.94       53.99      8.93 o
   0  11  10        0.02       -1.84      8.28 o
   1  11  10       37.43       34.38     10.82 o
   2  11  10      312.22      306.82     12.51 o
   3  11  10       43.96       49.04      9.31 o
   4  11  10       13.77       14.28      8.97 o
   5  11  10        0.24        3.47      9.77 o
  -7  12  10       84.86      112.46     12.77 o
  -6  12  10       12.30       29.11      9.86 o
  -5  12  10        8.93       16.17      8.95 o
  -4  12  10       31.04       26.77      8.30 o
  -3  12  10        4.35        4.29      8.24 o
  -2  12  10       65.49       65.13      9.68 o
  -1  12  10        5.22        6.23      8.66 o
   0  12  10       12.96       10.81      8.18 o
   1  12  10       27.94       28.88      9.45 o
   2  12  10        6.67        1.20      9.24 o
   3  12  10        4.92        4.74     10.83 o
   4  12  10        0.00        2.00      9.41 o
  -6  13  10       38.99       59.02     11.85 o
  -5  13  10       11.54       19.09      9.88 o
  -4  13  10       17.09       19.77      9.36 o
  -3  13  10        2.07       -7.21      8.47 o
  -2  13  10       64.88       50.46      9.52 o
  -1  13  10        8.33       10.38      8.71 o
   0  13  10        7.57        3.39      8.72 o
   1  13  10       35.36       30.84     10.16 o
   2  13  10       61.27       52.09     10.64 o
   3  13  10      104.73      135.84     15.13 o
  -5  14  10       54.56       49.34     11.39 o
  -4  14  10        5.45        3.18      9.75 o
  -3  14  10       19.48       14.78     10.33 o
  -2  14  10       20.26       25.34     10.33 o
  -1  14  10        0.09        4.76      9.45 o
   0  14  10        5.07        1.78     10.91 o
   1  14  10       10.86        2.94     12.52 o
   2  14  10       10.16      -11.04     11.81 o
  -2  15  10       24.44       44.59     12.45 o
  -1  15  10       35.64       47.11     11.67 o
 -11   1  11       72.70       96.05     12.56 o
 -10   1  11      192.27      206.19     11.09 o
  -9   1  11       51.34       50.19      8.52 o
  -8   1  11       27.86       29.26      7.20 o
  -7   1  11       29.82       26.31      7.05 o
  -6   1  11       18.13       12.95      7.28 o
  -5   1  11        3.17       -4.71      8.11 o
  -4   1  11      632.14      604.83     15.24 o
  -3   1  11      138.68      113.25      5.52 o
  -2   1  11     1517.05     1483.10     14.51 o
  -1   1  11      637.65      611.28     18.17 o
   0   1  11      160.65      168.12     10.59 o
   1   1  11      740.23      690.90     16.42 o
   2   1  11       19.99       12.28      6.26 o
   3   1  11        7.11       10.25      7.38 o
   4   1  11       30.03       31.04      7.72 o
   5   1  11      177.91      182.36      9.11 o
   6   1  11      134.78      139.49      9.57 o
   7   1  11        2.12        9.76      7.73 o
   8   1  11       70.45       81.74      9.80 o
 -11   2  11        8.96       31.82      9.63 o
 -10   2  11        0.01        7.91      8.70 o
  -9   2  11       16.99       17.18      9.16 o
  -8   2  11       40.90       42.89      8.02 o
  -7   2  11       15.71        9.47      7.29 o
  -6   2  11       28.23       30.25      6.88 o
  -5   2  11      745.37      713.07     12.85 o
  -4   2  11      913.39      865.66     13.93 o
  -3   2  11      267.53      257.47      8.31 o
  -2   2  11      746.18      770.73     11.94 o
  -1   2  11      486.42      451.34     11.98 o
   0   2  11      121.44      112.97      7.50 o
   1   2  11      157.35      136.73      7.87 o
   2   2  11       42.59       33.47      6.13 o
   3   2  11     1259.82     1260.43     19.95 o
   4   2  11      230.85      211.99     10.61 o
   5   2  11       23.92       24.02      7.15 o
   6   2  11      140.40      147.46     10.23 o
   7   2  11      326.48      360.49     13.87 o
   8   2  11        0.10       -1.17      8.83 o
 -11   3  11       35.27       44.12     11.21 o
 -10   3  11       14.56       11.51      8.33 o
  -9   3  11        0.27        8.34      8.63 o
  -8   3  11      289.22      280.94     12.17 o
  -7   3  11      133.71      137.95      8.80 o
  -6   3  11       29.13       41.69      7.14 o
  -5   3  11      147.92      165.04      8.27 o
  -4   3  11       69.46       68.69      7.42 o
  -3   3  11      298.02      293.10      7.70 o
  -2   3  11        8.08        7.93      4.83 o
  -1   3  11        4.61        3.88      6.76 o
   0   3  11     1410.78     1343.48     17.42 o
   1   3  11      488.09      473.50     11.71 o
   2   3  11        0.21        0.69      6.38 o
   3   3  11      394.62      424.13     13.18 o
   4   3  11      495.66      468.20     13.50 o
   5   3  11        0.03       -3.15      7.38 o
   6   3  11       17.47       23.73      8.01 o
   7   3  11      174.90      185.54     11.43 o
   8   3  11       53.25       51.58     12.99 o
 -11   4  11       10.84       15.81     12.19 o
 -10   4  11        4.74       -5.82      8.82 o
  -9   4  11        5.36        1.81      8.19 o
  -8   4  11       71.83       62.01      9.42 o
  -7   4  11      626.55      676.06     20.37 o
  -6   4  11      969.20     1034.88     20.44 o
  -5   4  11       55.83       60.39      7.50 o
  -4   4  11        7.39       20.00      6.93 o
  -3   4  11      153.07      158.73      7.90 o
  -2   4  11       21.83       18.86      5.48 o
  -1   4  11        0.20       -5.69      3.79 o
   0   4  11        0.06        6.89      7.53 o
   1   4  11       83.85       80.44      7.29 o
   2   4  11       20.67       12.17      6.73 o
   3   4  11       34.75       29.39      7.08 o
   4   4  11      186.83      185.66     10.06 o
   5   4  11       15.70       21.38      7.60 o
   6   4  11       93.64       81.33      9.46 o
   7   4  11        0.00        7.40      9.19 o
 -10   5  11        0.66       12.11      9.28 o
  -9   5  11        2.36       12.80      7.79 o
  -8   5  11       37.76       52.64      8.46 o
  -7   5  11       87.68      120.98     12.44 o
  -6   5  11      742.64      737.47     17.91 o
  -5   5  11      124.31      117.85      9.75 o
  -4   5  11       56.42       54.79      7.07 o
  -3   5  11       79.67       99.38      7.57 o
  -2   5  11       20.99       22.19      5.91 o
  -1   5  11      218.51      207.18      7.94 o
   0   5  11      133.75      139.13      8.00 o
   1   5  11      655.67      673.56     13.62 o
   2   5  11     1165.86     1151.47     18.18 o
   3   5  11       83.89       70.68      8.11 o
   4   5  11       35.47       37.79      8.48 o
   5   5  11      100.25       96.97      9.21 o
   6   5  11       22.30       20.68      8.52 o
   7   5  11        1.48        7.39      9.18 o
 -10   6  11        7.45       13.46      8.94 o
  -9   6  11       35.10       43.69      8.42 o
  -8   6  11      330.43      333.63     12.23 o
  -7   6  11       47.70       55.71      8.78 o
  -6   6  11      100.90      107.06      8.84 o
  -5   6  11      192.67      176.19      9.75 o
  -4   6  11      306.57      302.70      9.99 o
  -3   6  11        0.25       -2.23      7.03 o
  -2   6  11       56.37       49.51      7.21 o
  -1   6  11      263.30      236.78      9.75 o
   0   6  11      255.90      235.00     10.73 o
   1   6  11        3.49        4.18      7.56 o
   2   6  11      271.54      280.84     10.83 o
   3   6  11       34.53       30.16      6.96 o
   4   6  11       26.06       27.34      8.33 o
   5   6  11        0.00        5.64      8.27 o
   6   6  11       16.93       22.19     10.80 o
   7   6  11       15.63       20.02     10.08 o
 -10   7  11        1.74       25.03     11.98 o
  -9   7  11        5.45       12.02      9.75 o
  -8   7  11        2.07       13.81      8.34 o
  -7   7  11        9.09        6.52      7.84 o
  -6   7  11       11.34        7.25      7.73 o
  -5   7  11       60.06       42.79      7.36 o
  -4   7  11        1.09        3.92      7.38 o
  -3   7  11      148.78      119.96      9.08 o
  -2   7  11      110.01      102.87      7.92 o
  -1   7  11      482.65      512.02     13.12 o
   0   7  11       33.24       23.71      6.95 o
   1   7  11        1.71       -3.49      6.60 o
   2   7  11        9.82       14.81      6.96 o
   3   7  11       29.63       24.47      7.27 o
   4   7  11       22.62       20.34      7.84 o
   5   7  11       36.90       13.90      9.69 o
   6   7  11       17.84       23.38     10.85 o
  -9   8  11        0.24        4.74     11.15 o
  -8   8  11       26.62       16.87     10.34 o
  -7   8  11        3.54       -3.02      8.80 o
  -6   8  11      160.67      147.93      9.48 o
  -5   8  11       69.77       62.04      8.14 o
  -4   8  11       21.96       17.91      7.43 o
  -3   8  11      255.46      219.83     10.86 o
  -2   8  11       40.18       49.42      7.42 o
  -1   8  11        9.94       20.52      6.34 o
   0   8  11      129.72      114.55      8.41 o
   1   8  11       81.46       67.03      7.73 o
   2   8  11       74.89       71.88      7.82 o
   3   8  11       41.32       28.06      8.28 o
   4   8  11       25.71        6.19      7.99 o
   5   8  11       93.89       59.29     11.16 o
   6   8  11        0.62      -10.31     11.08 o
  -9   9  11        1.45        6.51     11.40 o
  -8   9  11        7.77       -0.43     10.63 o
  -7   9  11       14.69       -4.21     10.13 o
  -6   9  11        5.89       -6.81      8.48 o
  -5   9  11        4.80       -2.89      8.19 o
  -4   9  11       25.35       25.29      7.62 o
  -3   9  11      129.45      137.83      9.94 o
  -2   9  11        8.00        3.39      7.66 o
  -1   9  11      158.15      154.84      9.39 o
   0   9  11       29.69       36.16      7.29 o
   1   9  11        8.07       11.49      6.88 o
   2   9  11      116.44      119.55      9.17 o
   3   9  11       21.79       14.63      8.40 o
   4   9  11        0.10       -3.77      8.92 o
   5   9  11       68.80       54.21     11.51 o
   6   9  11       19.58       17.37     11.05 o
  -8  10  11        0.00       -3.27     10.58 o
  -7  10  11       12.69        6.54     10.42 o
  -6  10  11       54.20       48.29     10.63 o
  -5  10  11       62.31       73.73      9.06 o
  -4  10  11       17.05       21.08      8.11 o
  -3  10  11       37.83       45.71      8.36 o
  -2  10  11       76.80       74.46      8.83 o
  -1  10  11       26.92       23.66      7.84 o
   0  10  11       47.26       40.50      8.59 o
   1  10  11       54.21       56.97      8.57 o
   2  10  11       52.66       52.95      8.27 o
   3  10  11       63.50       57.02     10.32 o
   4  10  11        8.38       11.09      9.35 o
   5  10  11      125.25      129.49     16.42 o
  -7  11  11       26.35       37.89     10.95 o
  -6  11  11       10.76       29.02     10.39 o
  -5  11  11       17.81       30.66      9.38 o
  -4  11  11       91.61       87.27      9.32 o
  -3  11  11       34.49       29.42      8.87 o
  -2  11  11       14.93       26.15      8.60 o
  -1  11  11       70.21       61.22      9.17 o
   0  11  11        0.21        4.80      9.58 o
   1  11  11        0.03        6.39      8.90 o
   2  11  11       11.80        1.84     11.01 o
   3  11  11       25.12       23.19     10.49 o
   4  11  11        0.83        3.12      9.38 o
  -7  12  11      164.43      226.41     15.51 o
  -6  12  11        8.22       40.10     11.12 o
  -5  12  11        1.12       11.58      9.56 o
  -4  12  11        5.03        5.10      9.01 o
  -3  12  11        2.50        0.41      9.09 o
  -2  12  11       78.65       60.27      9.62 o
  -1  12  11        7.48        9.99      9.71 o
   0  12  11       41.28       49.62     10.14 o
   1  12  11        0.00       -6.03      9.82 o
   2  12  11       54.99       50.62     11.16 o
   3  12  11       75.42       85.31     13.97 o
  -5  13  11        2.40       19.11     11.27 o
  -4  13  11        1.37       -1.49     10.13 o
  -3  13  11       13.16       13.18      9.88 o
  -2  13  11       24.99       25.35      9.43 o
  -1  13  11       12.38        8.54      9.82 o
   0  13  11       14.41       22.80     10.84 o
   1  13  11       42.76       31.24     12.45 o
   2  13  11       22.07       16.41     11.02 o
  -3  14  11       57.40       70.82     12.81 o
  -2  14  11       15.86       16.32     10.92 o
  -1  14  11       73.52       77.36     13.29 o
   0  14  11       55.98       54.39     12.60 o
 -11   0  12       34.92       34.38     18.48 o
 -10   0  12      300.43      304.13     19.98 o
  -9   0  12      343.65      346.03     18.30 o
  -8   0  12        0.02        1.11     12.57 o
  -7   0  12        6.97        1.16     13.41 o
  -6   0  12       20.02        2.04     11.68 o
  -5   0  12      346.46      315.80     18.81 o
  -4   0  12      904.04      809.39     22.74 o
  -3   0  12     1974.60     1808.81     28.26 o
  -2   0  12     7465.93     7484.67     55.08 o
  -1   0  12     2880.93     2820.96     36.36 o
   0   0  12        0.21       -9.71      9.36 o
   1   0  12      116.85      105.80     11.60 o
   2   0  12      115.54      100.15     12.01 o
   3   0  12      208.87      177.83     14.27 o
   4   0  12      130.47       96.38     13.31 o
   5   0  12      163.51      176.28     17.86 o
   6   0  12      330.54      359.10     19.87 o
   7   0  12      355.83      398.79     22.11 o
 -10   1  12       44.45       44.13     11.24 o
  -9   1  12       42.39       37.73      9.13 o
  -8   1  12       97.27       85.33     10.99 o
  -7   1  12       76.77       55.99      8.22 o
  -6   1  12        3.15       -2.90      7.66 o
  -5   1  12       28.49       21.82      7.26 o
  -4   1  12        5.43        5.97      6.86 o
  -3   1  12       12.26       19.28      7.76 o
  -2   1  12      151.32      184.89      9.85 o
  -1   1  12       24.68       19.80      6.97 o
   0   1  12       21.10       12.09      6.50 o
   1   1  12      484.85      447.14     11.94 o
   2   1  12       57.70       28.40      8.29 o
   3   1  12       39.72       23.80      7.77 o
   4   1  12      387.81      359.65     13.99 o
   5   1  12      232.23      235.46     12.87 o
   6   1  12      173.95      209.68     12.34 o
   7   1  12        5.77       26.66      8.92 o
 -10   2  12        1.88       13.03      9.49 o
  -9   2  12       11.58       23.54      9.50 o
  -8   2  12      154.06      151.40     10.15 o
  -7   2  12      208.07      186.72      9.71 o
  -6   2  12        2.20       -5.64      7.05 o
  -5   2  12      229.60      206.45      9.25 o
  -4   2  12     1979.97     1974.18     26.90 o
  -3   2  12     1213.85     1170.36     16.13 o
  -2   2  12       95.02       89.91      6.24 o
  -1   2  12      114.23      110.15      7.55 o
   0   2  12     1266.58     1253.48     19.00 o
   1   2  12      437.48      429.65     12.19 o
   2   2  12        5.68       -1.73      7.48 o
   3   2  12      108.44      121.00     10.14 o
   4   2  12      593.60      566.63     15.65 o
   5   2  12      119.79      135.34     11.21 o
   6   2  12      112.91      126.43     10.39 o
   7   2  12       12.65       18.61      9.11 o
 -10   3  12       12.74       14.83      9.88 o
  -9   3  12       10.52       11.37      9.04 o
  -8   3  12       99.00       96.82      9.82 o
  -7   3  12      124.14      112.97      8.38 o
  -6   3  12      110.89      116.79      8.24 o
  -5   3  12      203.24      200.04      9.03 o
  -4   3  12      698.97      681.67     14.35 o
  -3   3  12        0.55        6.31      6.10 o
  -2   3  12       10.16        4.49      5.28 o
  -1   3  12       21.33       18.12      7.76 o
   0   3  12        2.12       -4.03      7.49 o
   1   3  12       99.68      104.53      8.10 o
   2   3  12      289.97      279.53     11.25 o
   3   3  12      453.28      441.91     13.94 o
   4   3  12      219.23      225.20     10.96 o
   5   3  12        1.97        6.80      8.52 o
   6   3  12        0.22       -1.01      9.17 o
   7   3  12       26.22       43.68     10.13 o
 -10   4  12        0.04       -6.28      9.85 o
  -9   4  12        3.61        8.69      8.93 o
  -8   4  12       37.86       45.20      8.61 o
  -7   4  12      148.00      148.46     10.68 o
  -6   4  12      686.66      681.17     14.16 o
  -5   4  12      501.03      469.24     13.75 o
  -4   4  12       36.33       38.66      7.03 o
  -3   4  12      245.34      260.39      9.36 o
  -2   4  12      433.29      472.30     11.52 o
  -1   4  12      297.95      289.13     11.09 o
   0   4  12       74.01       73.97      7.64 o
   1   4  12      239.58      244.22      9.75 o
   2   4  12     1829.19     1796.38     23.39 o
   3   4  12        0.12        3.26      7.36 o
   4   4  12       15.61       19.01      8.35 o
   5   4  12       76.51       55.70      9.66 o
   6   4  12        3.05        0.32      8.92 o
   7   4  12      164.31      206.96     17.55 o
 -10   5  12        4.43        9.03      9.01 o
  -9   5  12        1.26        3.09      8.46 o
  -8   5  12        0.23       32.21     12.06 o
  -7   5  12      104.49      173.80     14.56 o
  -6   5  12      131.56      192.65     13.40 o
  -5   5  12       57.42       58.49      7.11 o
  -4   5  12       27.63       30.47      6.86 o
  -3   5  12        1.42        3.87      6.72 o
  -2   5  12       10.11        5.06      7.09 o
  -1   5  12       22.34       10.70      7.38 o
   0   5  12        2.49        7.02      7.51 o
   1   5  12       56.56       42.15      7.78 o
   2   5  12      311.45      349.95     13.54 o
   3   5  12       86.05      109.25      9.49 o
   4   5  12      153.18      149.43     10.96 o
   5   5  12       14.38       14.05      8.90 o
   6   5  12       12.47        9.22      9.92 o
 -10   6  12       17.22       31.13      9.94 o
  -9   6  12       52.49       64.21      9.52 o
  -8   6  12      209.97      224.45     11.73 o
  -7   6  12       60.84       84.67      9.65 o
  -6   6  12        2.46       13.42      7.97 o
  -5   6  12        3.31        8.95      7.30 o
  -4   6  12      125.23      110.11      7.85 o
  -3   6  12       93.40      103.89      8.72 o
  -2   6  12      670.37      699.49     16.38 o
  -1   6  12       11.90       20.18      7.88 o
   0   6  12      144.69      146.52      9.58 o
   1   6  12      149.15      149.32      9.74 o
   2   6  12      177.93      194.34     10.93 o
   3   6  12       47.42       30.15      8.00 o
   4   6  12      413.15      404.86     14.56 o
   5   6  12      179.91      200.52     12.74 o
   6   6  12       42.48       42.97     11.44 o
  -9   7  12       93.46      113.01     12.32 o
  -8   7  12      273.38      268.76     12.45 o
  -7   7  12      106.06      109.60      9.51 o
  -6   7  12       42.93       35.60      8.32 o
  -5   7  12        5.87       11.67      7.28 o
  -4   7  12       25.79       33.03      8.07 o
  -3   7  12      101.76       76.81      8.51 o
  -2   7  12       41.00       53.28      8.89 o
  -1   7  12      637.19      579.25     15.43 o
   0   7  12       69.87       55.07      8.53 o
   1   7  12       94.88      116.77      8.99 o
   2   7  12      114.97      109.27      9.55 o
   3   7  12       20.97       21.18      8.23 o
   4   7  12      137.88      144.63     11.28 o
   5   7  12       78.53       99.02     12.57 o
   6   7  12        3.24        7.37     11.01 o
  -9   8  12       19.85       30.25     11.13 o
  -8   8  12       12.29       14.50     10.36 o
  -7   8  12      106.36      101.22     10.17 o
  -6   8  12        0.53      -13.35      8.90 o
  -5   8  12        1.08        0.51      8.64 o
  -4   8  12       14.16       15.97      8.02 o
  -3   8  12       41.28       18.86      8.16 o
  -2   8  12       10.50       12.96      8.65 o
  -1   8  12      200.76      237.97     10.94 o
   0   8  12       59.99       44.11      7.62 o
   1   8  12        3.39       -0.26      7.23 o
   2   8  12      110.14      119.81      9.78 o
   3   8  12        4.77        1.67      8.32 o
   4   8  12       48.29       37.93      9.49 o
   5   8  12       27.04       35.58     11.71 o
  -8   9  12       58.26       55.47     11.34 o
  -7   9  12       74.35       62.37     10.77 o
  -6   9  12       14.65       -9.39      8.69 o
  -5   9  12       32.77       35.87      8.82 o
  -4   9  12        7.00       15.72      8.32 o
  -3   9  12       59.19       65.27      8.94 o
  -2   9  12       21.64       20.89      9.04 o
  -1   9  12        0.06        5.17      8.89 o
   0   9  12       67.77       39.61      7.92 o
   1   9  12      133.27      156.30      9.89 o
   2   9  12       14.47       16.79      8.19 o
   3   9  12       75.04       84.47      9.88 o
   4   9  12      159.40      169.38     12.67 o
   5   9  12       29.42       35.05     11.96 o
  -7  10  12       53.55       42.38     11.41 o
  -6  10  12        2.25       -7.14      9.90 o
  -5  10  12       16.50       21.29      8.57 o
  -4  10  12       55.96       57.46      9.54 o
  -3  10  12      208.43      202.81     11.52 o
  -2  10  12       55.69       50.51      9.82 o
  -1  10  12       12.50       12.11      9.34 o
   0  10  12        7.65        8.63      8.45 o
   1  10  12        1.78       12.91      8.73 o
   2  10  12       65.93       64.21      9.70 o
   3  10  12       65.95       77.00     11.42 o
   4  10  12       23.46       28.14      9.74 o
  -7  11  12      112.97      151.14     13.33 o
  -6  11  12       91.74      138.81     15.58 o
  -5  11  12        1.98       10.24      9.75 o
  -4  11  12        0.87        6.13      8.92 o
  -3  11  12        0.33        2.01      9.05 o
  -2  11  12       14.99       17.82      9.03 o
  -1  11  12        0.96        8.29      9.18 o
   0  11  12        2.08        7.96      9.74 o
   1  11  12       64.53       63.97     10.58 o
   2  11  12        0.26        8.07     11.66 o
   3  11  12      198.36      252.77     18.75 o
  -5  12  12      131.55      153.00     13.25 o
  -4  12  12       26.91       41.04      9.64 o
  -3  12  12       59.80       53.24     10.66 o
  -2  12  12       24.78       29.64     10.52 o
  -1  12  12       43.03       44.83     10.86 o
   0  12  12        0.38        9.48     10.45 o
   1  12  12       75.72       72.73     11.60 o
   2  12  12        0.17       -6.46     13.58 o
  -4  13  12       11.50       30.40     12.43 o
  -3  13  12        6.63       10.45     12.15 o
  -2  13  12       85.79       93.78     13.21 o
  -1  13  12        0.02       -4.98     12.00 o
   0  13  12        8.46       18.66     11.66 o
 -10   1  13        5.84        0.49      9.35 o
  -9   1  13       61.80       52.91      9.71 o
  -8   1  13        0.08        5.79      8.94 o
  -7   1  13       20.59       16.02      8.61 o
  -6   1  13        0.44       -2.50      7.64 o
  -5   1  13        2.89       -1.24      7.41 o
  -4   1  13        3.24        0.16      6.43 o
  -3   1  13        8.22        6.36      6.35 o
  -2   1  13       46.06       40.84      8.11 o
  -1   1  13      121.14      131.63      8.78 o
   0   1  13      301.11      294.69     10.88 o
   1   1  13       83.78       50.99      9.33 o
   2   1  13       34.46       14.46      8.48 o
   3   1  13       59.74       31.32      8.33 o
   4   1  13       37.64       25.55      8.62 o
   5   1  13       42.49       51.74      9.91 o
   6   1  13        6.71       12.33      9.13 o
 -10   2  13        0.18        0.72     10.55 o
  -9   2  13        1.34        6.30     10.10 o
  -8   2  13       84.31       68.78     10.04 o
  -7   2  13       51.43       34.55      8.02 o
  -6   2  13        3.02      -10.34      7.75 o
  -5   2  13      277.12      266.42     10.71 o
  -4   2  13      276.27      297.61     10.24 o
  -3   2  13        0.98       -1.24      6.46 o
  -2   2  13       33.84       41.66      8.77 o
  -1   2  13      287.45      276.83     10.90 o
   0   2  13      556.97      565.33     14.60 o
   1   2  13      159.48      127.18     10.71 o
   2   2  13        2.38        0.88      9.25 o
   3   2  13       14.08       11.04      9.25 o
   4   2  13       19.53       17.42      8.90 o
   5   2  13       11.28       10.88      8.86 o
   6   2  13        0.87       16.72      9.56 o
 -10   3  13        0.02        6.80     10.19 o
  -9   3  13        4.82       18.36      9.52 o
  -8   3  13       11.36        6.61      8.54 o
  -7   3  13       21.82        4.53      7.98 o
  -6   3  13        8.23       -4.08      7.68 o
  -5   3  13      103.38      102.32      7.95 o
  -4   3  13      668.71      690.50     14.19 o
  -3   3  13       13.76       13.63      7.24 o
  -2   3  13       80.86       73.69      9.30 o
  -1   3  13       14.64       14.37      7.80 o
   0   3  13        4.27       -0.73      7.76 o
   1   3  13        0.76        1.83      7.72 o
   2   3  13        1.87       -0.82      9.15 o
   3   3  13       53.22       50.54     11.17 o
   4   3  13        3.62        4.38      9.34 o
   5   3  13        0.04        7.37      9.73 o
   6   3  13      347.65      385.22     17.22 o
  -9   4  13        1.13        7.27      8.96 o
  -8   4  13       14.36       14.04      8.41 o
  -7   4  13       12.10       18.08      8.30 o
  -6   4  13       12.32       22.64      8.03 o
  -5   4  13        8.91       17.00      7.35 o
  -4   4  13      261.38      269.99      9.93 o
  -3   4  13      172.89      172.36     10.54 o
  -2   4  13       95.81       98.39     10.18 o
  -1   4  13      299.41      286.68     12.21 o
   0   4  13      486.54      491.15     14.33 o
   1   4  13      544.12      605.01     17.17 o
   2   4  13       10.49       15.73      8.95 o
   3   4  13      690.93      685.96     18.42 o
   4   4  13       34.19       19.08      9.08 o
   5   4  13        0.97        2.49      9.30 o
   6   4  13        5.59       15.58     10.57 o
  -9   5  13        7.67       28.30      8.61 o
  -8   5  13       23.97       47.37      8.60 o
  -7   5  13      100.59      123.76     10.79 o
  -6   5  13      326.39      308.34     13.39 o
  -5   5  13      113.95      109.92      8.74 o
  -4   5  13      179.54      194.03      9.92 o
  -3   5  13       94.11       90.34     10.02 o
  -2   5  13       67.86       75.26      9.56 o
  -1   5  13        6.90       17.31      8.53 o
   0   5  13        1.41        6.35      7.96 o
   1   5  13       16.07       33.28      9.44 o
   2   5  13      140.09      143.67     11.42 o
   3   5  13       17.33       19.15      9.31 o
   4   5  13      115.87      108.56     10.49 o
   5   5  13      109.17      107.60     11.87 o
  -9   6  13      159.18      201.72     13.43 o
  -8   6  13       12.08       53.02     12.83 o
  -7   6  13       18.50       51.97     10.50 o
  -6   6  13      134.36      146.57     10.75 o
  -5   6  13       59.61       55.07      7.95 o
  -4   6  13       81.12       66.54      9.44 o
  -3   6  13      196.26      174.99     12.04 o
  -2   6  13        0.22       -9.00      9.87 o
  -1   6  13       82.76       85.31      9.87 o
   0   6  13       73.97       88.74      9.43 o
   1   6  13      794.16      802.95     19.30 o
   2   6  13       80.50       81.23      9.97 o
   3   6  13      187.10      180.06     11.47 o
   4   6  13       25.66       36.70      9.32 o
   5   6  13       22.28       17.06     10.40 o
  -8   7  13       90.75      124.24     14.16 o
  -7   7  13       19.98       25.58      9.41 o
  -6   7  13       14.39       17.75      8.20 o
  -5   7  13        6.58       11.43      8.45 o
  -4   7  13       33.66       17.61      8.85 o
  -3   7  13       63.86       72.70     10.32 o
  -2   7  13      127.28       97.52     11.01 o
  -1   7  13       69.13       82.41     10.86 o
   0   7  13       11.96       17.37      8.45 o
   1   7  13        1.78       13.25      8.20 o
   2   7  13      173.14      150.59     11.30 o
   3   7  13       89.75       73.75      9.99 o
   4   7  13        4.17       13.05      9.54 o
   5   7  13       44.92       70.53     13.44 o
  -8   8  13        7.71        5.20     10.49 o
  -7   8  13       17.87        9.21      9.21 o
  -6   8  13       52.38       48.90      9.29 o
  -5   8  13      135.17      137.25     11.73 o
  -4   8  13        1.14       -0.65      9.49 o
  -3   8  13        0.26       -0.73      9.09 o
  -2   8  13      128.13      136.55     12.26 o
  -1   8  13      417.09      372.44     14.95 o
   0   8  13       81.14       79.97      9.07 o
   1   8  13      147.52      145.88     11.07 o
   2   8  13       71.74       76.05      9.34 o
   3   8  13       80.57       66.03      9.71 o
   4   8  13        0.39       -4.39     11.73 o
  -7   9  13       10.93        2.79     10.53 o
  -6   9  13        0.52       -4.34      9.44 o
  -5   9  13        3.29        9.84      9.77 o
  -4   9  13       21.09       22.21     10.63 o
  -3   9  13      150.27      154.44     12.67 o
  -2   9  13       34.74       23.43     10.18 o
  -1   9  13       11.65       21.27     10.17 o
   0   9  13       13.58       18.51      9.27 o
   1   9  13        3.25       18.95      8.15 o
   2   9  13        5.48        3.68      8.53 o
   3   9  13        0.87        4.48      9.86 o
  -6  10  13        5.94       10.18     10.63 o
  -5  10  13       17.90       22.87     10.18 o
  -4  10  13       95.37      106.09     12.88 o
  -3  10  13      130.51      111.71     12.15 o
  -2  10  13      200.29      178.85     13.60 o
  -1  10  13       26.25       25.37     10.33 o
   0  10  13      110.81      130.51     11.90 o
   1  10  13       35.82       57.23     11.19 o
   2  10  13        9.03       15.29     12.39 o
   3  10  13       34.71       35.02     10.74 o
  -5  11  13       22.44       29.60     12.44 o
  -4  11  13        0.99        6.70     10.52 o
  -3  11  13        0.51       -4.55     11.43 o
  -2  11  13        3.96       12.56     10.40 o
  -1  11  13        4.07       16.08     10.21 o
   0  11  13       31.45       34.46     10.88 o
   1  11  13       20.32       39.25     13.15 o
  -3  12  13       39.37       42.52     11.49 o
  -2  12  13       17.54       14.45     10.88 o
  -1  12  13        1.15        2.54     11.31 o
   0  12  13       21.32       23.56     11.60 o
  -9   0  14        5.66       23.28     15.81 o
  -8   0  14        0.94        3.92     13.25 o
  -7   0  14       25.05       42.13     11.97 o
  -6   0  14       43.88       43.10     10.55 o
  -5   0  14       26.54       11.55     10.44 o
  -4   0  14       63.37       67.20     10.87 o
  -3   0  14        3.95        4.19     12.01 o
  -2   0  14       55.89       32.46     18.07 o
  -1   0  14        3.44       -6.16     15.03 o
   0   0  14       77.30       70.20     15.84 o
   1   0  14       12.26        4.29     12.72 o
   2   0  14       29.37       10.66     11.67 o
   3   0  14      282.62      279.82     17.67 o
   4   0  14      168.30      164.98     18.10 o
   5   0  14      523.23      563.01     25.79 o
  -9   1  14        0.16        7.45     10.88 o
  -8   1  14       27.59       26.00     10.20 o
  -7   1  14        2.02        5.89      8.41 o
  -6   1  14       72.60       70.56      8.53 o
  -5   1  14        6.02        2.13      7.09 o
  -4   1  14        9.55        3.39      6.83 o
  -3   1  14       88.45       86.06      8.32 o
  -2   1  14       38.19       38.25      9.37 o
  -1   1  14       53.47       35.00     10.00 o
   0   1  14       19.06        1.48     10.66 o
   1   1  14        2.19       -8.69      9.54 o
   2   1  14        4.89       -7.66      8.35 o
   3   1  14       30.41       26.83      9.16 o
   4   1  14       75.05       75.39     10.04 o
   5   1  14       65.37       64.79     11.76 o
  -9   2  14        1.50       10.11     10.67 o
  -8   2  14        8.99        2.89      9.28 o
  -7   2  14       52.25       44.41      8.84 o
  -6   2  14        4.80        3.85      7.86 o
  -5   2  14       87.70       88.20      8.32 o
  -4   2  14       66.53       71.04      8.25 o
  -3   2  14       10.72       12.45      8.21 o
  -2   2  14       14.21       14.32      8.78 o
  -1   2  14        2.55        1.90      8.12 o
   0   2  14        8.08       -8.04     10.70 o
   1   2  14        0.29       -8.81      9.11 o
   2   2  14      229.64      226.40     13.69 o
   3   2  14        7.64       -0.08      9.74 o
   4   2  14        8.33       -4.58      9.19 o
   5   2  14       97.44       92.79     11.83 o
  -9   3  14        7.71       -3.67      9.81 o
  -8   3  14        7.18       -8.43      8.82 o
  -7   3  14       11.83       -3.84      8.55 o
  -6   3  14       11.44        6.13      7.92 o
  -5   3  14      161.06      164.93     10.13 o
  -4   3  14       83.58      107.26      9.46 o
  -3   3  14        4.90       10.98      8.92 o
  -2   3  14        9.61       10.84      8.79 o
  -1   3  14        3.70        2.94      8.29 o
   0   3  14       18.30       12.00     11.36 o
   1   3  14       16.86       14.85     10.41 o
   2   3  14        0.32        0.58     10.91 o
   3   3  14        9.77        5.91     10.67 o
   4   3  14        0.01        4.99      9.90 o
   5   3  14        1.06        8.81     10.55 o
  -9   4  14        2.28       -0.18      9.30 o
  -8   4  14       10.45        5.79      8.96 o
  -7   4  14       15.26       12.12      8.86 o
  -6   4  14        1.04        5.93      8.16 o
  -5   4  14        0.01       15.93      8.43 o
  -4   4  14      111.12      140.75     10.67 o
  -3   4  14       46.94       55.43      9.47 o
  -2   4  14      226.71      234.86     13.47 o
  -1   4  14       47.08       44.16      9.27 o
   0   4  14       29.20       32.41      9.96 o
   1   4  14        6.29        9.08     10.38 o
   2   4  14      163.37      141.93     12.63 o
   3   4  14       75.74       68.47      9.96 o
   4   4  14        4.72        5.95      9.75 o
   5   4  14        1.40        9.10     10.05 o
  -8   5  14       47.45       48.16      8.84 o
  -7   5  14       60.45       68.48      9.21 o
  -6   5  14       23.89       21.70      9.03 o
  -5   5  14       64.07       59.74      8.74 o
  -4   5  14       12.77       15.19      8.72 o
  -3   5  14        7.24       16.26      9.18 o
  -2   5  14        4.97       -4.07      9.76 o
  -1   5  14        3.14       -1.64     10.59 o
   0   5  14       90.22       80.67     11.20 o
   1   5  14      323.86      339.12     14.72 o
   2   5  14        1.24       12.04      9.71 o
   3   5  14        4.39        9.61      9.10 o
   4   5  14       21.84       23.16      9.62 o
  -8   6  14       39.63       65.79      9.67 o
  -7   6  14        0.23       14.88      8.61 o
  -6   6  14       10.53       18.11     10.38 o
  -5   6  14       27.75       36.07      8.98 o
  -4   6  14      113.11      146.60     10.75 o
  -3   6  14       40.11       27.96      9.65 o
  -2   6  14       32.36       16.34     10.19 o
  -1   6  14       34.24       29.43      9.88 o
   0   6  14       31.53       23.62     10.14 o
   1   6  14        0.69       12.31      9.69 o
   2   6  14       93.54       74.65     10.28 o
   3   6  14       53.18       53.04      9.70 o
   4   6  14        1.89        6.51      9.99 o
  -7   7  14        3.05       28.26     10.43 o
  -6   7  14       51.02       50.95     11.46 o
  -5   7  14        2.00       11.34     10.14 o
  -4   7  14       82.18       63.66     10.46 o
  -3   7  14        1.00       -2.53      9.76 o
  -2   7  14      145.86      174.90     13.01 o
  -1   7  14        9.56       14.90      9.69 o
   0   7  14       51.74       64.41     11.67 o
   1   7  14      107.54      121.90     11.34 o
   2   7  14        2.55       13.12      8.48 o
   3   7  14        3.12       10.79     10.54 o
  -7   8  14       31.99       38.63     10.72 o
  -6   8  14       34.38       49.83     11.76 o
  -5   8  14        5.45       12.16     10.41 o
  -4   8  14        2.11        3.26      9.65 o
  -3   8  14        9.02        7.07      9.77 o
  -2   8  14       20.01       10.48     10.19 o
  -1   8  14       44.49       35.50     10.19 o
   0   8  14       13.08       22.43      9.07 o
   1   8  14        0.82       10.34      8.68 o
   2   8  14       31.21       32.11      8.61 o
   3   8  14       25.28       16.49     11.02 o
  -6   9  14       49.76       52.77     11.72 o
  -5   9  14        2.98       -0.12     11.49 o
  -4   9  14       42.36       61.25     11.81 o
  -3   9  14       12.40       17.41     10.44 o
  -2   9  14        6.92        8.25     10.46 o
  -1   9  14        0.26        2.19     10.00 o
   0   9  14       41.86       40.40     11.73 o
   1   9  14       18.49       40.05     10.87 o
   2   9  14       14.95       15.95      9.35 o
  -5  10  14        4.07       18.23     11.39 o
  -4  10  14       47.10       57.36     12.43 o
  -3  10  14       10.12       11.60     10.92 o
  -2  10  14       19.68        9.82     10.90 o
  -1  10  14       31.06       30.67     10.97 o
   0  10  14       28.76       55.88     12.12 o
   1  10  14       30.70       35.12     12.63 o
  -2  11  14        7.21        6.39     11.35 o
  -8   1  15        7.01        1.64      9.86 o
  -7   1  15        7.15       -5.22      8.55 o
  -6   1  15        0.72        3.25      7.78 o
  -5   1  15        0.00       -8.58      8.51 o
  -4   1  15       62.75       59.79      9.10 o
  -3   1  15       70.50       73.70     12.33 o
  -2   1  15        8.71        9.45     13.10 o
  -1   1  15       11.11        1.84     13.10 o
   0   1  15       29.40       21.44     10.95 o
   1   1  15      156.05      162.13     13.61 o
   2   1  15        0.00      -15.30     10.20 o
   3   1  15        0.30      -15.27     10.18 o
   4   1  15        2.68       -4.43     11.14 o
  -8   2  15        0.01       -6.69     10.88 o
  -7   2  15       24.21       15.37      9.11 o
  -6   2  15       41.01       27.41      9.09 o
  -5   2  15        3.18        0.51      8.50 o
  -4   2  15        4.78        4.70      8.83 o
  -3   2  15       30.53       33.75     10.56 o
  -2   2  15       56.40       64.33     12.64 o
  -1   2  15        1.05      -10.19     11.40 o
   0   2  15       14.40      -10.84     11.43 o
   1   2  15        0.16       -0.77     12.79 o
   2   2  15       91.22       79.26     11.97 o
   3   2  15       38.79       52.77     10.46 o
   4   2  15        1.67        8.44     10.19 o
  -8   3  15       21.58       20.96     10.58 o
  -7   3  15        2.06       -4.69     10.25 o
  -6   3  15       22.60       15.49      9.17 o
  -5   3  15       76.37       78.53      9.60 o
  -4   3  15       96.95      119.48     10.34 o
  -3   3  15       14.49       20.00      9.67 o
  -2   3  15      102.12       99.01     11.90 o
  -1   3  15       21.58       20.94     12.19 o
   0   3  15        2.15      -13.46     12.46 o
   1   3  15       29.58       -0.40     12.36 o
   2   3  15        0.15        0.14     12.98 o
   3   3  15        8.61        8.93     10.78 o
  -8   4  15       65.28       76.77     11.49 o
  -7   4  15       28.65       29.29      9.97 o
  -6   4  15       20.85       24.59      9.59 o
  -5   4  15        3.34        9.99      8.76 o
  -4   4  15       15.52       35.88      9.49 o
  -3   4  15       53.82       71.19     11.20 o
  -2   4  15       40.78       44.17     10.17 o
  -1   4  15        0.96       -6.86     12.45 o
   0   4  15        0.12       -6.27     12.28 o
   1   4  15        8.82       -5.11     12.24 o
   2   4  15      110.81       89.49     15.30 o
   3   4  15        5.02       14.78      9.98 o
  -7   5  15       35.19       37.06     10.39 o
  -6   5  15       10.66        9.81      9.69 o
  -5   5  15        4.76       17.83      9.56 o
  -4   5  15       57.24       83.87     10.87 o
  -3   5  15       55.97       59.37     10.57 o
  -2   5  15        7.70        9.67     10.32 o
  -1   5  15        3.97        5.61     10.27 o
   0   5  15       32.43       34.09     12.60 o
   1   5  15       29.01       39.53     12.67 o
   2   5  15        1.02        8.69     11.31 o
   3   5  15        1.52        5.53      9.56 o
  -7   6  15       46.16       45.13     11.65 o
  -6   6  15       59.71       62.14     10.68 o
  -5   6  15       31.33       39.62     10.65 o
  -4   6  15        7.34       17.47      9.88 o
  -3   6  15        1.07        8.72     10.43 o
  -2   6  15        4.61       -3.94     10.53 o
  -1   6  15        2.26       17.41     11.52 o
   0   6  15       20.03       19.15     12.51 o
   1   6  15      156.11      208.11     17.18 o
   2   6  15        4.68       26.06     11.04 o
  -6   7  15       14.69       20.95     11.58 o
  -5   7  15        4.52       16.31     10.79 o
  -4   7  15        0.64       -0.78     10.07 o
  -3   7  15       10.55        3.62     10.78 o
  -2   7  15       30.75       20.02     10.48 o
  -1   7  15       24.18       27.29     11.67 o
   0   7  15       14.61       15.60     10.83 o
   1   7  15       34.87       74.54     13.37 o
   2   7  15      106.16      150.56     18.03 o
  -5   8  15       63.44       66.69     13.29 o
  -4   8  15       34.49       34.50     11.94 o
  -3   8  15        1.02        9.12     10.58 o
  -2   8  15       20.70       15.48     10.60 o
  -1   8  15        8.23       10.45     11.83 o
   0   8  15        0.20       13.35     11.12 o
   1   8  15       57.82       65.18     12.45 o
  -4   9  15       33.17       60.58     12.41 o
  -3   9  15        5.52       11.11     11.18 o
  -2   9  15        6.52        3.68     11.20 o
  -1   9  15        0.16       -2.11     11.75 o
  -7   0  16        0.36       -8.09     13.18 o
  -6   0  16        9.25       30.37     15.41 o
  -5   0  16        1.98        9.18     14.89 o
  -4   0  16      136.97      145.47     19.74 o
  -3   0  16       71.82       94.32     18.07 o
  -2   0  16        0.59        2.86     15.98 o
  -1   0  16       16.12       36.93     16.06 o
   0   0  16      219.53      232.58     22.46 o
   1   0  16        0.20       -0.72     16.61 o
   2   0  16       16.47        1.29     16.34 o
  -7   1  16        3.88        3.94      9.51 o
  -6   1  16      222.02      222.32     13.62 o
  -5   1  16        0.08       -6.39     10.99 o
  -4   1  16        0.89       -6.77     13.05 o
  -3   1  16        8.61        8.52     12.87 o
  -2   1  16        7.86       13.41     12.63 o
  -1   1  16       24.06       18.13     11.77 o
   0   1  16       16.05       20.88     12.44 o
   1   1  16       30.51       23.40     11.34 o
   2   1  16       32.00       24.73     11.24 o
  -7   2  16       23.33       10.65     10.33 o
  -6   2  16       54.19       52.58     10.42 o
  -5   2  16        0.27       -8.47     10.04 o
  -4   2  16       82.42       99.00     14.97 o
  -3   2  16       78.24       80.08     12.31 o
  -2   2  16      228.58      263.86     16.89 o
  -1   2  16       47.40       27.69     17.26 o
   0   2  16       95.20       79.44     22.91 o
   1   2  16        2.34        0.43     12.84 o
   2   2  16       13.35        6.12     11.56 o
  -7   3  16        3.31        7.53     11.01 o
  -6   3  16      192.27      209.24     14.64 o
  -5   3  16       28.06       34.63      9.20 o
  -4   3  16       74.92      108.12     12.60 o
  -3   3  16        5.22        6.41     11.67 o
  -2   3  16        7.70        4.40     12.75 o
  -1   3  16       10.17       -1.60     12.55 o
   0   3  16       47.42       29.17     14.44 o
   1   3  16        3.85        5.97     13.52 o
   2   3  16        0.39        6.82     13.13 o
  -6   4  16        2.32        9.38     10.11 o
  -5   4  16       10.70       15.89     10.06 o
  -4   4  16      347.47      418.50     17.40 o
  -3   4  16       29.63       47.30     12.63 o
  -2   4  16        2.24        4.75     12.64 o
  -1   4  16        2.81       -7.08     12.54 o
   0   4  16       16.47        5.11     12.75 o
   1   4  16        6.50       -7.86     14.61 o
  -6   5  16        7.39       19.70     10.27 o
  -5   5  16        3.82       12.35      9.99 o
  -4   5  16       74.52      100.29     12.12 o
  -3   5  16      170.55      228.88     16.37 o
  -2   5  16       26.30       52.10     13.58 o
  -1   5  16       14.57       29.05     13.12 o
   0   5  16        3.82        3.93     12.77 o
   1   5  16       82.26       88.23     14.72 o
  -5   6  16       37.65       69.44     12.72 o
  -4   6  16        4.80       12.36     10.51 o
  -3   6  16        9.38        6.12     10.87 o
  -2   6  16        0.01       21.83     13.74 o
  -1   6  16        9.98       22.68     13.82 o
   0   6  16       58.73       74.62     14.88 o
  -4   7  16       15.79       22.45     10.88 o
  -3   7  16        6.68       15.32     10.96 o
  -2   7  16       14.21       36.03     11.51 o
  -1   7  16       13.45       46.87     14.08 o
  -5   1  17        0.41        3.35     12.42 o
  -4   1  17       57.03       60.14     13.68 o
  -3   1  17        0.26        9.26     12.83 o
  -2   1  17       12.64       18.76     12.23 o
  -1   1  17        3.90       17.86     12.44 o
   0   1  17       18.29       13.21     12.64 o
  -5   2  17       69.63       86.46     13.42 o
  -4   2  17       61.72       74.70     16.48 o
  -3   2  17        3.13       -2.39     13.58 o
  -2   2  17        2.94        2.14     14.35 o
  -1   2  17        0.01       13.53     14.90 o
   0   2  17        5.90       17.52     13.90 o
  -4   3  17       21.70       64.73     14.89 o
  -3   3  17        2.45       27.74     15.05 o
  -2   3  17        7.24       17.03     14.50 o
  -1   3  17       16.15       15.93     14.58 o
  -3   4  17       70.13      130.99     16.58 o
  -2   4  17      122.81      183.26     17.66 o
 
